# Supplementary material for: Comparison of different assembly and annotation tools on analysis of simulated viral metagenomic communities in the gut
Source: BMC Genomics. 2014 Jan 18;15:37. doi: 10.1186/1471-2164-15-37 (PMC3901335; doi:10.1186/1471-2164-15-37)
Supplement: Additional file 7: Dataset S1. — Simulated dataset files. Files with mprf extension contain the relative abundance data used for simulated metagenomes. They are the input for the MetaSim program. Files with msim extension summarize the data after simulations. They are the output from MetaSim. [file 1471-2164-15-37-S7.zip]

Archive with 2 entries (2 files):
- Viral.mprf
- Viral-Bacterial.mprf
