# Supplementary material for: Comparison of different assembly and annotation tools on analysis of simulated viral metagenomic communities in the gut
Source: BMC Genomics. 2014 Jan 18;15:37. doi: 10.1186/1471-2164-15-37 (PMC3901335; doi:10.1186/1471-2164-15-37)
Supplement: Additional file 7: Dataset S1. — Simulated dataset files. Files with mprf extension contain the relative abundance data used for simulated metagenomes. They are the input for the MetaSim program. Files with msim extension summarize the data after simulations. They are the output from MetaSim. [file 1471-2164-15-37-S7.zip › Viral.mprf]

### MetaSim taxon profile
1        gi  30844336
1.0073737886985        gi  168804017
1.16798813797409        gi  48843719
1.20549429753862        gi  18640237
1.286583513127        gi  125745044
1.28663820797088        gi  215401232
1.29183813376767        gi  228860932
1.35172900917167        gi  9625875
1.35855415355221        gi  115298502
1.37576545915345        gi  215401395
1.44113365406218        gi  38638196
1.5013765505601        gi  33620426
1.50551217910158        gi  24943089
1.50648835328304        gi  21426072
1.56875379074937        gi  90592717
1.61876245593878        gi  58042841
1.63333514205509        gi  18653809
1.64919788571155        gi  154551150
1.68703181509076        gi  23577820
1.72195636937534        gi  114680053
1.74350985133843        gi  51010904
1.77282688026941        gi  213159268
1.78954907689597        gi  48696391
1.82415019705827        gi  109638461
1.84079008762812        gi  38229169
1.85864010884977        gi  86355520
1.91567506938293        gi  359946431
1.92232044034263        gi  281190771
1.93915372583016        gi  288804639
1.94452926313444        gi  15320657
2.42734602943911        gi  32698539
2.44574422529798        gi  9634679
2.52761682276018        gi  51518014
2.6498274691247        gi  9628113
2.66154355265456        gi  228861315
2.67489966391352        gi  282174037
2.78635916595329        gi  17158105
2.83703272344741        gi  194303197
2.95213947922377        gi  9633069
3.03667541495498        gi  17974913
3.05993526891925        gi  9629732
3.2306343206059        gi  206599983
3.23213566964804        gi  50313241
3.25029066626559        gi  109522567
3.36767685925464        gi  29566975
3.43051434382084        gi  282598847
3.66204219634535        gi  75750386
3.72447298453665        gi  281416278
3.74799795606513        gi  285002275
3.7633053148395        gi  9635250
3.81168758661801        gi  29134936
3.81411940039364        gi  109393216
3.85522600931853        gi  109638594
4.15811800333043        gi  192823996
4.2120533430856        gi  165969010
4.25105241592535        gi  192823901
4.27163718688028        gi  22549402
4.28659622673665        gi  29566511
4.32202704594221        gi  203458877
4.59869310500224        gi  18640086
4.68742455794803        gi  68304136
4.71203718983141        gi  21716071
4.73448874450107        gi  213159161
4.79985807222523        gi  40549402
4.80926074132581        gi  157939619
4.82691041418623        gi  122891714
4.88961232410268        gi  15617474
5.04882951460987        gi  41189515
5.0613631317312        gi  225626323
5.09074676349513        gi  66395293
5.10453172384637        gi  118430724
5.13267386880893        gi  29028667
5.14377200909518        gi  9630966
5.1913561800271        gi  9635165
5.19871247349196        gi  9630525
5.30666429205936        gi  195546701
5.30807552958152        gi  157102938
5.37906066904823        gi  18138257
5.43326902325148        gi  17426228
5.43376049115637        gi  18034800
5.50686759733879        gi  68299727
5.52532132997792        gi  209170884
5.58693425435748        gi  155573622
5.71482040620961        gi  157265294
5.73365207412157        gi  61602086
5.744158349714        gi  30043925
5.75486973637524        gi  9629378
5.9711990112047        gi  51527264
6.10386326544919        gi  27228471
6.20066102379141        gi  190340974
6.21045709440412        gi  9626821
6.21988451915958        gi  49237297
6.26105598080429        gi  281416165
6.28630758132663        gi  281199644
6.28885655052661        gi  198449262
6.29033351073785        gi  294661423
6.38192672286547        gi  22122273
6.44127341914029        gi  30387453
6.55153533171328        gi  37651481
6.55548093207964        gi  51518815
6.58621064232985        gi  237651460
6.62277911075252        gi  203460520
6.77509198931179        gi  89158250
6.78387861533718        gi  116326687
6.9354318958258        gi  11068003
6.95944182503667        gi  17981815
7.03014452206141        gi  18450236
7.07881017111219        gi  219523869
7.10394027279002        gi  29366701
7.1699340490879        gi  216906055
7.19933932093385        gi  9634221
7.27186574812893        gi  29565766
7.39507968820458        gi  66391451
7.4772588495961        gi  282598772
7.60726062625441        gi  40555938
8.02848948242072        gi  32453484
8.03566880108045        gi  157311299
8.13095779418065        gi  21686665
8.17638960757499        gi  114679849
8.41364445880557        gi  134287156
8.61368908362964        gi  192823813
8.63545621141502        gi  9625433
8.66615958879121        gi  45686008
8.77461493055215        gi  109521437
9.03246968709833        gi  148734472
9.04526682648718        gi  89152533
9.17770682106582        gi  282599392
9.19284329568953        gi  20026600
9.32267266231188        gi  109302753
9.35151515320945        gi  158345134
9.47148787773196        gi  216905852
9.54648463531448        gi  238695156
9.64710469649718        gi  282598938
9.7924585286244        gi  194100609
9.96803892684759        gi  148727181
10.2363803884511        gi  32128412
10.4892099821813        gi  96980809
10.8244075588408        gi  225220072
10.8858372609201        gi  197261329
11.1336301717016        gi  208436764
11.2527215388492        gi  157311189
11.2714637684891        gi  304360758
11.2931044675806        gi  9632893
11.3414129956362        gi  109392186
11.4423252027902        gi  83642839
11.5597728654206        gi  312281391
11.6078736283414        gi  113195177
11.6244064807119        gi  9964607
11.6376001588438        gi  82503188
11.7462535775893        gi  66396040
11.7727199430501        gi  46358648
11.7762560267203        gi  31044225
11.8526821278875        gi  19548987
12.0036116072143        gi  66391804
12.0785887922113        gi  29565879
12.1423735288112        gi  194100359
12.1465083614045        gi  109521840
12.2315119774901        gi  82700933
12.2527479021642        gi  209427726
12.4242636689578        gi  9628932
12.4616916215355        gi  300116737
12.664136827172        gi  41057066
12.7692997591966        gi  257136433
12.7843420687945        gi  197322349
12.8398834145099        gi  292397674
13.1969590364373        gi  203457352
13.266746510446        gi  9631294
13.3433902888637        gi  29566284
13.3674283461259        gi  291084859
13.5678778478543        gi  56692637
13.6214960138138        gi  29165635
13.9763370437064        gi  238694878
14.0236832537644        gi  165970234
14.2695689378079        gi  118496614
14.3695519173083        gi  139424470
14.371841778373        gi  109289986
14.4163295671356        gi  116221992
14.5884385806744        gi  24371534
14.8066185669482        gi  159192286
14.9597027280572        gi  89155211
15.0678044502768        gi  13095862
15.2264720761601        gi  31072008
15.3528018040846        gi  219681191
15.4591513576814        gi  9631195
15.538060462121        gi  11038431
15.6334310311974        gi  148368821
16.2784718208471        gi  218457801
16.2862846745705        gi  157310906
16.8436552739768        gi  66396267
17.2241634696366        gi  157786393
17.4862948798203        gi  38639923
17.5189792234338        gi  57659681
17.6398417900952        gi  157952304
17.6624110197426        gi  117676329
18.1505810870253        gi  29566021
18.2357828070275        gi  215479924
18.6513426984195        gi  19881405
18.8087825844236        gi  157834972
18.8605597088833        gi  215479976
19.1561632195739        gi  66391759
19.1791465555067        gi  9910036
19.5075162925416        gi  109289936
19.5499439988758        gi  46852402
19.9355912518437        gi  29566193
20.0202447216526        gi  47073736
20.1551427475265        gi  9629644
20.8786868415377        gi  206599706
20.9553267257367        gi  9630327
21.0714865076661        gi  157953191
21.4585802249824        gi  224020395
22.2212225126761        gi  109255272
22.5122817463819        gi  74229684
22.9329849663873        gi  15078713
23.0243484285892        gi  31343652
23.9603671713479        gi  182682799
24.1546134548861        gi  117530171
24.1565808337401        gi  58532811
24.3956215912536        gi  66396191
24.6971475137484        gi  13242472
25.0057792770841        gi  302393080
25.6038340213712        gi  189490161
25.9148592142876        gi  20069879
26.1202699861221        gi  62326506
26.1642521323014        gi  9629267
26.2714622987534        gi  131840030
26.3520596777366        gi  66396406
26.7376780242823        gi  119953744
27.2428802039599        gi  109287878
27.3983948704436        gi  14250967
27.5139511033902        gi  288887367
28.9371750044795        gi  62422552
29.0087014745225        gi  9627257
29.0517081704054        gi  27228718
29.2365413862477        gi  20514675
29.337805535439        gi  56692568
29.5242027425074        gi  73852470
30.4383773766665        gi  204305660
30.8139742249839        gi  194100305
30.9462968994485        gi  118197620
31.0025463618418        gi  168495103
31.1306358437649        gi  52627071
31.6666663468144        gi  134303398
32.3047784699046        gi  9627909
32.571882703003        gi  9964314
33.3092655988642        gi  41057437
33.4437506150162        gi  77118167
34.4821235329846        gi  118430711
34.5458896071214        gi  284504040
34.6441533665216        gi  226377630
35.0235325647263        gi  269838879
35.6456361568848        gi  41057352
36.2768260783693        gi  126010934
36.31704066331        gi  237651540
36.4241462490974        gi  71647259
36.587980025292        gi  18496886
36.8076559293774        gi  18640469
37.6714001107882        gi  9626510
38.1869556143336        gi  254729462
38.6184526996327        gi  160700594
39.2811539074778        gi  169936017
39.4064745338439        gi  40807285
39.6961448017315        gi  167583555
39.7050220486825        gi  23505445
39.9804599209451        gi  119953678
40.78372137749        gi  304373555
41.3761841380678        gi  51236723
41.4091460560747        gi  47835019
41.4732680907782        gi  66395588
41.8754733292987        gi  108861984
41.9649185174033        gi  158518661
42.3096593475846        gi  239590011
43.2497688717186        gi  30984428
43.6125670388127        gi  282598606
43.6893998662013        gi  304360949
44.0155058241815        gi  31880044
44.1790223350678        gi  62327085
44.1954284146456        gi  123318702
44.6743220197106        gi  238801731
44.9572117742469        gi  304443238
45.9590328369289        gi  29366675
47.2874208599157        gi  38707640
47.5573843762497        gi  20198505
47.5709449159089        gi  310830989
47.8730178483065        gi  282599175
48.9707888733127        gi  169257208
49.155512433466        gi  298103485
49.4396190190267        gi  51980126
49.5157951025622        gi  83571714
49.6014432573104        gi  260665870
50.4941530863319        gi  228861590
51.7446943057237        gi  160688402
51.9964534716135        gi  9629818
52.268090983626        gi  170783609
52.362451975883        gi  158997720
52.5241768639148        gi  169257267
53.3947167088084        gi  304422916
53.5790405848437        gi  115304270
55.3824651793596        gi  157265412
55.5910145974759        gi  134288688
56.0567031766802        gi  9635581
56.7527079354763        gi  340025671
57.4893407373386        gi  295441881
59.0876640986871        gi  145708074
59.9573076015649        gi  118725053
60.8539369911363        gi  77864625
61.7475883691306        gi  148747798
62.6548275929689        gi  32453825
62.9145177506369        gi  169257155
63.0949835509883        gi  9632937
63.2191773755462        gi  119443652
63.7323430913835        gi  33770508
64.0307866994808        gi  15320570
65.7954179414064        gi  40806958
66.127119006016        gi  221328618
67.0412548218237        gi  124378202
67.8222740122334        gi  62327168
68.1931535212316        gi  66394949
68.885632061394        gi  46402086
69.1160654217501        gi  29566407
69.4799847699065        gi  281415946
69.7538560563494        gi  255928922
71.8809562225545        gi  162135082
73.5411990585105        gi  148609382
73.886225012407        gi  229604969
74.310088182673        gi  119952179
75.4408839841939        gi  48696910
75.5037903842535        gi  9630464
76.460338623464        gi  156563990
77.1146553665353        gi  157325217
77.954542474601        gi  170676276
78.6889764967318        gi  194303296
79.052668477617        gi  9625355
79.7228969999364        gi  28876202
79.8867279789751        gi  167832345
80.5406820943336        gi  10140926
81.5174291938996        gi  29135243
82.4158781359048        gi  254688521
82.627964813948        gi  9634983
82.8933777847912        gi  13095891
82.9320294880809        gi  66395965
83.0176909441571        gi  9627507
83.8782870506426        gi  160693214
84.1177498526208        gi  215401171
84.3637539593377        gi  168229273
84.4782574213924        gi  158079296
86.1410893131476        gi  51557483
86.8628880930548        gi  209552419
88.0210242614613        gi  17975161
88.6089044458235        gi  46401737
89.5608653128331        gi  53869480
89.9066943422296        gi  273810554
91.5270967303913        gi  56694721
91.9462653820642        gi  203454602
91.998035299438        gi  109392353
92.6008095958897        gi  66392052
92.6778818412057        gi  294661411
93.0611257208035        gi  134288562
93.7915562156502        gi  62327519
94.5571768103732        gi  9626429
94.8341351772867        gi  197935853
96.4999795721779        gi  9628002
97.5169406575776        gi  45390216
97.9151864925736        gi  225626377
99.0165863591623        gi  206600079
100.010187106373        gi  29566108
100.197084239264        gi  29566737
102.749017233422        gi  66391255
104.289636198606        gi  46401626
104.955064623095        gi  83722567
106.385194643904        gi  22091104
106.748998914913        gi  203463359
107.375084160218        gi  71658845
108.710027103113        gi  9628660
108.782490441124        gi  14251125
108.935435221154        gi  116326222
109.582299030868        gi  347750411
110.193484475601        gi  18071213
111.149743732785        gi  23455719
111.322106976522        gi  13095743
113.107331891962        gi  161617915
113.825499754284        gi  111146921
114.999591156094        gi  9634155
115.848403316817        gi  209447126
116.776141650012        gi  38707890
118.067848042402        gi  227811306
118.47854184617        gi  9634626
118.906355995785        gi  257136356
119.926755859861        gi  162290187
121.094383978402        gi  9630386
122.334732072724        gi  45429963
122.966757792508        gi  318065901
123.297735090532        gi  238695587
124.19782265124        gi  281306659
124.510573101773        gi  126011062
124.577834054825        gi  195546530
127.002461924259        gi  255033713
127.231373770267        gi  89885981
127.330823584807        gi  9635677
128.297033801739        gi  239507361
131.079561512761        gi  122891784
131.190581098211        gi  109392453
131.556371974263        gi  148724443
134.341347927564        gi  134288739
135.061580177215        gi  66395729
136.274863475009        gi  23455848
136.552811259303        gi  157102936
138.198466001733        gi  66396333
138.28121776808        gi  206600181
140.656750120362        gi  9629653
141.745994533363        gi  91214232
142.263676193163        gi  162290107
144.776286348215        gi  66395215
144.853268983623        gi  148717842
144.98202029529        gi  358356445
145.637502731387        gi  255252682
145.936849276421        gi  281416490
146.801041549558        gi  9634119
149.950577738774        gi  52801677
150.418019231169        gi  31415740
151.871535595443        gi  9633000
152.74482938307        gi  13786531
154.637551119188        gi  281416385
154.918216763711        gi  47842848
155.734115939111        gi  66395807
156.405168758102        gi  9633550
157.822863814874        gi  139472801
166.980625379457        gi  219681259
167.391554728073        gi  109521758
167.831517061724        gi  9632857
173.584171537785        gi  273810419
174.042006738323        gi  189427122
174.401299152079        gi  62362213
174.772333454088        gi  91214206
177.734161173899        gi  66395656
178.784767715514        gi  48697401
178.792836499838        gi  66395164
180.254241747123        gi  47777280
181.672531092855        gi  119967833
182.408842305766        gi  90592575
184.296008165742        gi  149882781
187.712270110096        gi  126010846
188.017315061802        gi  157311004
189.671841169359        gi  9625955
190.073601905084        gi  93007408
192.605348543686        gi  56693048
196.7003410414        gi  213163898
200.130761221037        gi  66394670
203.194343939784        gi  9626243
203.614061624404        gi  238801880
204.285348053425        gi  48697258
206.239909660737        gi  273809728
206.547296355062        gi  66395508
210.471325294623        gi  18249864
212.983233637117        gi  157325365
213.5219767172        gi  72257064
217.246945651481        gi  167600373
220.739535438675        gi  30027774
222.042618610475        gi  242345571
233.770297593021        gi  89152530
235.906996592466        gi  197085614
236.901791920859        gi  77999988
237.030588568229        gi  62362363
239.776845530998        gi  28876145
241.018324989253        gi  56692908
246.10100513076        gi  38640276
246.547797775068        gi  84662593
247.097750228544        gi  28876263
249.948828384762        gi  162329424
255.647949961698        gi  28876437
256.659318999662        gi  148750834
258.20250638827        gi  219563197
259.194416045943        gi  158267608
261.319650524484        gi  21716072
266.34714658669        gi  16798783
266.606786947474        gi  115315572
268.933686778337        gi  22854993
274.405297811502        gi  13095805
275.339426558422        gi  212499705
279.203644244056        gi  159341058
287.810126660927        gi  171473648
288.645579085751        gi  169794178
294.403589029634        gi  17313217
299.232883503818        gi  13487801
300.030114130084        gi  23455771
302.224614731923        gi  194303053
314.563816561164        gi  41179287
319.856167514618        gi  157324960
322.538080024037        gi  31543997
324.17323745423        gi  206599544
326.624884166668        gi  148727082
326.914211566537        gi  304360853
327.011303633697        gi  89152479
332.550018994387        gi  192824177
334.009744986401        gi  57659643
341.098288845026        gi  211956446
342.837024380968        gi  209901313
344.478729095106        gi  32469420
346.168265679098        gi  22296522
350.727004072786        gi  149882900
360.56336739941        gi  197322500
365.117364252578        gi  80159686
382.653325009403        gi  28876316
389.01524201225        gi  209972829
407.735862057617        gi  84662653
414.2387689823        gi  13095680
417.171334330603        gi  30089861
425.992685818768        gi  207270774
429.412009651071        gi  30065704
429.813732912601        gi  119953745
454.549311260115        gi  45597386
457.938227348348        gi  157102937
459.217521762502        gi  9630566
466.446156501588        gi  194097521
467.32151871748        gi  222435670
515.664923122198        gi  216905965
518.091618106787        gi  158380386
528.155957104826        gi  209901237
529.879501460736        gi  13559823
532.06489038523        gi  29789895
540.575823458104        gi  115315628
550.374010785446        gi  209363552
572.402257893683        gi  48696682
577.289038541079        gi  134288788
582.839683480831        gi  157325422
584.347694838449        gi  282598706
593.829676290749        gi  56694869
597.539082183599        gi  31415816
611.609790189705        gi  9630125
614.138521896363        gi  281416323
619.420493484845        gi  13095658
621.218192296642        gi  197261511
653.841292861891        gi  90592637
662.72112703258        gi  115304210
684.459185013391        gi  157325284
690.480799661766        gi  195661200
738.484938148471        gi  66395450
752.733228134685        gi  190151415
753.491063545551        gi  26553442
754.080490562283        gi  41057278
838.757805721599        gi  194100514
844.666495150452        gi  238821317
861.45146900925        gi  20065963
868.681572210499        gi  30387379
878.275172232287        gi  48697190
912.114506433628        gi  110804020
963.733731198123        gi  77020112
965.430083474703        gi  9629524
971.347642882349        gi  41179217
1003.21459263347        gi  215401108
1012.14142962045        gi  27311175
1050.45477748312        gi  45429984
1100.24343888238        gi  281416213
1138.57509643824        gi  124300942
1305.65947391679        gi  28876381
1400.05452763818        gi  146329912
1453.17614331419        gi  134287335
1606.27569353965        gi  89152531
1619.5815110406        gi  304360662
2030.12983525354        gi  194172859
2050.95867573975        gi  157311135
2114.50684566448        gi  39653674
2228.30938088904        gi  9632287
2379.57983368327        gi  193506277
2404.14819887912        gi  208429855
3361.22822602428        gi  9634948
4062.79223238998        gi  182637477
5311.35617437682        gi  281416434
6639.62008882692        gi  155370093
7320.72355892785        gi  200003956
8166.32634864352        gi  151266287
9819.58318446923        gi  12248100
11851.2404194296        gi  194186868
12989.6333726547        gi  22855148
24522.5117100466        gi  77020114
29690.833082592        gi  19387568
31768.3514773621        gi  47566140
36999.039581456        gi  12085135
38590.1424746436        gi  9629143
