# Supplementary material for: Comparison of different assembly and annotation tools on analysis of simulated viral metagenomic communities in the gut
Source: BMC Genomics. 2014 Jan 18;15:37. doi: 10.1186/1471-2164-15-37 (PMC3901335; doi:10.1186/1471-2164-15-37)
Supplement: Additional file 7: Dataset S1. — Simulated dataset files. Files with mprf extension contain the relative abundance data used for simulated metagenomes. They are the input for the MetaSim program. Files with msim extension summarize the data after simulations. They are the output from MetaSim. [file 1471-2164-15-37-S7.zip › Viral-Bacterial.mprf]

### MetaSim taxon profile
1        gi  379718015
1.02925477516498        gi  262193326
1.03579551494327        gi  383452024
1.06818677521051        gi  357386972
1.10427811430833        gi  32141095
1.12861833250486        gi  312193897
1.17538818564137        gi  284034943
1.17790160938199        gi  220920054
1.30894931622698        gi  170738367
1.35858164608138        gi  26986745
1.36355433770674        gi  70728250
1.40365256733406        gi  378947941
1.50739436567929        gi  126432613
1.52190085057318        gi  116048575
1.52789288266119        gi  110645304
1.53122315952917        gi  170746450
1.55969466154359        gi  190572091
1.56062361221249        gi  258650271
1.56445692636349        gi  229587578
1.6233120697448        gi  326793322
1.64972954511423        gi  206575712
1.68145234432064        gi  378715556
1.7078330684102        gi  260842239
1.71199531739532        gi  158421624
1.71885642506456        gi  226938549
1.71949632752492        gi  330500914
1.71964820996562        gi  167643973
1.72091820567589        gi  28867243
1.72699557808168        gi  343082721
1.73689250311622        gi  296100371
1.75894507864281        gi  384177910
1.76545682843231        gi  333929848
1.82611578563651        gi  86156430
1.82779809790668        gi  346722940
1.82977515332149        gi  378443454
1.84621897950854        gi  379752013
1.88210816896516        gi  315441696
1.88410556075157        gi  52140164
1.88533003751238        gi  322417545
1.89170133180091        gi  49175990
1.89783373791956        gi  340616011
1.90050338999031        gi  21240774
1.90090490150214        gi  91781384
1.90708050044717        gi  257091663
1.90889633325074        gi  379733551
1.91931202957732        gi  83309099
1.9207481975364        gi  114561188
1.92408171034915        gi  146305042
1.92558844481723        gi  116747452
1.93397651775497        gi  376264031
1.94861932823699        gi  169627108
2.04080274348791        gi  187922035
2.04234556168762        gi  116619145
2.06901381665792        gi  157959830
2.09374653661885        gi  333988640
2.10489925058874        gi  170679574
2.10672791726323        gi  86355669
2.11140503150518        gi  89898822
2.13058370326811        gi  258513366
2.13670686969469        gi  289546492
2.13827835672451        gi  313674129
2.14344700328211        gi  110632362
2.14361396839216        gi  253771435
2.15272438022863        gi  317123177
2.17036394180698        gi  217976200
2.19645050355642        gi  187730020
2.23997957557406        gi  242277482
2.24572917443694        gi  333996462
2.26016234060535        gi  317046238
2.2806801650411        gi  56475432
2.28778906924316        gi  332668532
2.29356880281886        gi  227820587
2.29392350646021        gi  261414414
2.33503515437298        gi  222147015
2.33831494941105        gi  56694928
2.35199848117256        gi  82542618
2.39357263509556        gi  321311376
2.41977732928898        gi  296267998
2.4352378200873        gi  336319134
2.4704623789785        gi  316994385
2.4834013947941        gi  187476514
2.48779159316242        gi  375133618
2.49506657259304        gi  119773142
2.5253155244019        gi  78355047
2.54977641072483        gi  294675557
2.56859624204186        gi  189423082
2.58342148328795        gi  374333820
2.59368882259239        gi  218885109
2.61200499840992        gi  83718394
2.6125830921988        gi  300702374
2.61977164504999        gi  333992987
2.63330917501013        gi  296127869
2.63425611585514        gi  170731356
2.63515643375545        gi  383315351
2.63934244502098        gi  206558403
2.65345107031973        gi  220933193
2.65768187184442        gi  333977506
2.66027625434653        gi  170735571
2.68542412879311        gi  159042556
2.70753275958457        gi  186474773
2.72991064630832        gi  384141246
2.74639038286367        gi  153934468
2.75221974050181        gi  319765157
2.76471282827703        gi  260060589
2.7831268673439        gi  300689714
2.80246706055091        gi  138893679
2.8030299699461        gi  120401028
2.81188627395863        gi  91777110
2.81903610629881        gi  337264537
2.82759415299279        gi  296392440
2.83597519099233        gi  77163561
2.87470592048177        gi  288939764
2.90462230009058        gi  206561868
2.91255842990863        gi  226938934
2.94520562487709        gi  375006802
2.96236901718756        gi  374290655
2.96688375874099        gi  384133787
2.97892642352027        gi  347759221
3.00697160437755        gi  110832861
3.0781254936525        gi  57014152
3.09839697000943        gi  291612472
3.09974776584794        gi  170780462
3.10542037992966        gi  269836033
3.13240798318534        gi  18308982
3.14798440019475        gi  339484941
3.14862163906479        gi  332980605
3.16147806812059        gi  30248031
3.18390728413002        gi  218665024
3.19005912144255        gi  189345558
3.19888912514075        gi  288956841
3.20503905030055        gi  317120849
3.22048593343875        gi  253997713
3.22304194307594        gi  119382757
3.23855006800922        gi  182411826
3.25336790786816        gi  297625198
3.26716172276502        gi  54021964
3.27815092896844        gi  86607503
3.28605774510143        gi  146295085
3.31373308720307        gi  15805042
3.32447837759955        gi  114326664
3.32504743573275        gi  226222639
3.35632208057887        gi  226942170
3.36162053214802        gi  333922237
3.38219165318464        gi  298206591
3.41773548402833        gi  104779316
3.42216388832394        gi  186471973
3.42809646563405        gi  258538191
3.48340877852175        gi  172062142
3.54492771809679        gi  283783779
3.58203967179139        gi  222080781
3.60387983470033        gi  332288085
3.6042704805889        gi  184199646
3.64558286993289        gi  378976159
3.66391117433169        gi  339321330
3.66940157791176        gi  332661999
3.69443663091076        gi  212637849
3.71120314870761        gi  78045556
3.71265423715272        gi  315497051
3.71926237665732        gi  219666071
3.73106403527825        gi  255534169
3.74410593457738        gi  333898208
3.7475866922165        gi  296500838
3.75965132143008        gi  283454959
3.75981038875691        gi  41406098
3.77553777754893        gi  328956382
3.77705046240638        gi  50953925
3.78365549840039        gi  384511964
3.8097286613154        gi  188591847
3.82035238914012        gi  301065125
3.83829857892252        gi  218901206
3.85224394337139        gi  384417079
3.87084940206068        gi  289549371
3.89069610465058        gi  253995374
3.9009290889559        gi  384514544
3.90662786777177        gi  330835983
3.91429281794031        gi  57165207
3.9223652868315        gi  383187966
3.92876436116774        gi  365963975
3.93618943042927        gi  338736863
3.9377024262614        gi  62178570
3.94076041196731        gi  94984109
3.96298877800286        gi  117617447
3.99067906670809        gi  150387853
4.0131956982795        gi  34495455
4.05737763066914        gi  304309652
4.06300783838712        gi  374294493
4.08008567739297        gi  116510843
4.08604764620653        gi  70725001
4.09674585941879        gi  257124814
4.11507556437491        gi  119896292
4.1171929203223        gi  319951593
4.15693128173372        gi  224475494
4.17071122527804        gi  251791816
4.1751806800377        gi  320449106
4.20045740322387        gi  218888746
4.21524358602461        gi  83591340
4.24320274341138        gi  283457089
4.25136087556829        gi  219870279
4.26766879756178        gi  302035394
4.27110834648088        gi  157149651
4.27494019381071        gi  58036264
4.31237127357225        gi  152983466
4.32861517513196        gi  330814956
4.33345701046072        gi  326789139
4.42189768641958        gi  289433373
4.45791640573632        gi  378762851
4.46559548151058        gi  159185562
4.47460438759048        gi  116332681
4.47979902596434        gi  73661309
4.54310323763293        gi  226947222
4.55437188288496        gi  209542188
4.55576874018644        gi  340397867
4.63192191319001        gi  221232939
4.64500355663522        gi  300693042
4.78639058940039        gi  254558653
4.78793008108352        gi  310777805
4.79433354315726        gi  169825618
4.79890770468141        gi  113866031
4.80629385095168        gi  325955721
4.81290705376141        gi  326402148
4.81387277393265        gi  118578449
4.84236138596799        gi  383484660
4.8505477869217        gi  260891930
4.91415778361618        gi  260752245
4.94481628911652        gi  378696079
4.96814596240099        gi  385340991
4.99004262260683        gi  90960990
5.00028561748675        gi  376294792
5.00912303464859        gi  285016821
5.07859342203139        gi  73539706
5.09964754921232        gi  377810593
5.10154361308031        gi  296134504
5.10526509724628        gi  91774356
5.11749916635824        gi  384456718
5.13164227214117        gi  330819133
5.13518801212007        gi  327398173
5.19564771013851        gi  264676136
5.22210427306981        gi  17544719
5.24091001864502        gi  333904249
5.24199180574479        gi  305664376
5.25805505348925        gi  240136783
5.3344213078386        gi  319774951
5.36174593780416        gi  365968300
5.41659388461225        gi  134294128
5.42646957927303        gi  340785197
5.44512946364408        gi  383479207
5.46344644121064        gi  91785913
5.47048813289791        gi  222150250
5.48087620978847        gi  189501470
5.48898749705968        gi  374314450
5.49609422889495        gi  54295983
5.50577476304946        gi  377520096
5.51359817039641        gi  344201337
5.62528335664396        gi  257065520
5.75327985843019        gi  224581838
5.7561729156297        gi  325284916
5.75841817838155        gi  108802856
5.79264307477852        gi  226225406
5.81302238269564        gi  255529916
5.91734539214078        gi  139472888
5.9559504735628        gi  169823697
5.98048675395243        gi  378775961
6.03110168976333        gi  91974482
6.08429164671462        gi  384440681
6.14627002233797        gi  377807392
6.17590033416236        gi  328541624
6.18419303127238        gi  319760738
6.21854579474432        gi  344205421
6.22416034492076        gi  384455125
6.38630314189772        gi  224372070
6.44340834261103        gi  242237460
6.53519954372835        gi  188579286
6.62634318095749        gi  42516522
6.71927421923377        gi  307352168
6.77754200053549        gi  147676335
6.89816244001439        gi  229915734
7.01730044470859        gi  384202563
7.04832104759139        gi  295680425
7.07302196940054        gi  312128809
7.15829267524776        gi  334338613
7.19908251441454        gi  344995333
7.20564361636807        gi  116871422
7.21271651239641        gi  337277607
7.2711800090149        gi  331268188
7.29648706624718        gi  384868588
7.36409013875464        gi  220927459
7.42972723669663        gi  340620779
7.52510255101183        gi  269137358
7.56375927675073        gi  384260349
7.56658796189655        gi  357383074
7.71325569712611        gi  50841496
7.75299165008935        gi  227818258
7.75413547537554        gi  170734517
7.80568379210975        gi  311103224
7.85413456739546        gi  384460459
7.91740001947857        gi  240141776
7.95026435654205        gi  281490498
7.99418887184576        gi  150014892
8.00658934118563        gi  337739247
8.09349038113322        gi  188590795
8.15868547578319        gi  78185892
8.19657812148841        gi  194363778
8.27075594502486        gi  327402011
8.32921607696603        gi  121602919
8.34674290500307        gi  237653092
8.40470035287174        gi  376259380
8.56273010733964        gi  90421528
8.57953052295498        gi  17548221
8.60367546653823        gi  197361212
8.62069908601851        gi  39933080
8.66922831480822        gi  300853232
8.72046882504334        gi  300309346
8.90460200342349        gi  316931396
8.91119021987994        gi  332299201
9.02305915241264        gi  127763381
9.03568954379132        gi  15671982
9.13251701961922        gi  312132275
9.13550883727489        gi  218687878
9.1474728135311        gi  336171143
9.27464110113383        gi  94308945
9.70793660880392        gi  19703352
9.71036597985405        gi  237793320
9.80409164400067        gi  308513210
9.87558838210436        gi  339324158
10.1081211453482        gi  219853343
10.114185326555        gi  160878162
10.176792269544        gi  115522030
10.2710504467281        gi  89892746
10.2958129723055        gi  313199777
10.3194337074998        gi  26245917
10.3474276988388        gi  194733902
10.4671502502294        gi  120608714
10.4986877423731        gi  146309667
10.7389354122385        gi  331265438
10.7590010528991        gi  110801439
10.7611050653983        gi  187932320
10.7704424472476        gi  300021538
10.8008759252784        gi  146280397
10.8213786205176        gi  116626972
10.8387060362552        gi  163854304
10.8420293648034        gi  75674199
10.9493968720965        gi  325288201
10.99904382155        gi  188587536
11.018361684182        gi  32265499
11.0937822819276        gi  294155300
11.1169293453483        gi  332798023
11.1362126289005        gi  28209834
11.1591855394605        gi  170018061
11.274819945334        gi  23097455
11.6048763597595        gi  192288433
11.7042477870708        gi  110640213
11.7368716249073        gi  197294169
12.0580724321035        gi  384129960
12.1322574814614        gi  29374661
12.195969505028        gi  339443684
12.2328397215989        gi  86747127
12.364094215125        gi  295131884
12.9432923176134        gi  241661625
12.9850813076067        gi  194447306
13.0821249102044        gi  255961248
13.0918365264735        gi  110798562
13.3828375956577        gi  152979768
13.5100152166949        gi  154250456
13.5260877500553        gi  146337175
13.5769818239915        gi  110636427
13.6609790846997        gi  384194622
13.8993776472133        gi  162446888
14.3386505250947        gi  383843669
14.4054521664369        gi  365972921
14.4940974408981        gi  330837866
14.6020335223059        gi  254160123
14.657850788923        gi  72383731
14.7010627889838        gi  374293519
14.7909528608049        gi  347524522
14.9711556231659        gi  256419057
14.9931445685856        gi  269797069
15.0210906498593        gi  332283253
15.0877247610596        gi  304315537
15.4209196907966        gi  302872922
15.6018087048741        gi  125716887
15.6254452233182        gi  383843664
15.8786250266265        gi  27466918
15.9870924618585        gi  384200575
16.0462984569044        gi  348589352
16.0825002309332        gi  51891138
16.0856168746722        gi  371486894
16.3406799681663        gi  194246403
16.5345589184415        gi  121607004
16.779234696412        gi  336065242
17.428208250884        gi  197103466
17.5630708022527        gi  375253814
17.6189606336904        gi  372486701
18.1254742255484        gi  325953647
18.1257340509501        gi  339492077
18.396166930773        gi  339327781
18.555109427253        gi  331703020
18.7963230494434        gi  255961476
19.2511718860725        gi  383843666
19.3039303941226        gi  257062754
19.5454945872764        gi  336063372
20.0943311047501        gi  257783814
20.1988124872871        gi  374307319
20.7739060399509        gi  118442852
20.8423702866301        gi  121592436
21.0256288715176        gi  125972525
21.26075475043        gi  310286520
21.5260368376143        gi  374294063
21.7128720325829        gi  154243958
21.9656956903428        gi  383752828
22.0641624086791        gi  146279170
23.034463981821        gi  313202490
23.2820169634853        gi  119025018
23.41135229462        gi  254791136
24.4773917302759        gi  330822653
24.4981838658776        gi  291280824
24.502980745236        gi  222109225
24.688819162431        gi  85372828
25.2072021434558        gi  189438863
25.6674978741379        gi  92115633
25.6778889409822        gi  326314823
25.6815383532725        gi  384196195
25.7682440852186        gi  255033817
25.9798317700014        gi  197103140
26.158832875247        gi  302669374
26.3680437372137        gi  218533256
26.6612595913712        gi  295687459
27.0627906198885        gi  238899406
27.4850704392684        gi  383755859
27.8955429931694        gi  347537839
28.2279951658232        gi  322688191
28.3939260025933        gi  94986445
29.0375419026618        gi  110804074
29.2844028417372        gi  189347993
29.5739174713926        gi  296453187
31.6005146347511        gi  117676079
31.6291061178551        gi  348025247
32.2624286349656        gi  325168279
32.9961284997359        gi  284047386
34.5715554432902        gi  289163353
35.3191060384973        gi  319785620
35.4912975191782        gi  209552195
36.226342176615        gi  383843665
37.7191020325381        gi  333911667
38.0032683293584        gi  222080117
38.6215733636545        gi  384541581
39.5815816617848        gi  218547440
40.2894924091267        gi  87198026
40.8269860558881        gi  375143366
42.0039997609167        gi  384545966
42.5305860552549        gi  325102757
43.4767868401694        gi  30844336
43.7973754796185        gi  168804017
44.9081042620305        gi  298345126
45.9509335605992        gi  317133719
47.1137321890751        gi  160895450
47.395667544129        gi  319790694
47.5448489419421        gi  121583017
48.5337651865032        gi  294023656
49.6981509370509        gi  222083145
50.1176528796161        gi  148642060
50.7803713065457        gi  48843719
51.5398119395621        gi  91790731
51.631748722234        gi  159046135
52.4110186111265        gi  18640237
52.9518345903756        gi  365959083
53.6378761373929        gi  92109490
54.1393447252952        gi  384516725
55.6915565756778        gi  218556939
55.9365171522989        gi  125745044
55.9388951083676        gi  215401232
56.1649711738193        gi  228860932
56.6599533465883        gi  148251626
56.7482045918612        gi  239819985
57.6779510597253        gi  328946930
58.7688339974302        gi  9625875
59.0655693448162        gi  115298502
59.8138616096823        gi  215401395
60.8302665207938        gi  221218192
61.5244724974803        gi  124265193
61.7035681521181        gi  378775795
62.655860685856        gi  38638196
62.8543246287357        gi  116255067
62.9649222908793        gi  171056692
63.3397100736848        gi  239813019
64.0172680525649        gi  347526385
65.2750282555302        gi  33620426
65.4548320960784        gi  24943089
65.4972730128846        gi  21426072
65.8877086220369        gi  257789778
68.2043741651181        gi  90592717
70.3785902417193        gi  58042841
71.012163809687        gi  18653809
71.7018249343389        gi  154551150
73.346722617285        gi  23577820
73.6654018538372        gi  310825631
73.8796538203784        gi  260866153
74.8651300194038        gi  114680053
75.8022061603763        gi  51010904
76.4833140059394        gi  337739122
77.0768163779955        gi  213159268
77.1356729715328        gi  345428590
77.803843756228        gi  48696391
78.0492552361086        gi  377807001
78.1187461514847        gi  302334808
78.7434754260422        gi  378710836
79.3081892819554        gi  109638461
80.0316382573046        gi  38229169
80.8076998250508        gi  86355520
82.1319664395882        gi  383449352
83.2873966465885        gi  359946431
83.5763160232771        gi  281190771
84.3081731882381        gi  288804639
84.4837677560894        gi  334139601
84.5418842777674        gi  15320657
85.7369170329985        gi  352683411
87.8188862301191        gi  378975832
88.5542930217477        gi  60679597
90.2456513430534        gi  347534971
90.9842684257796        gi  218703261
92.6257954492827        gi  241665037
94.9857993564947        gi  215276192
95.4613536061044        gi  302384444
95.9639410162153        gi  384198022
103.948871385926        gi  157159467
104.697526284106        gi  238915976
105.533205909256        gi  32698539
106.172585612118        gi  334144765
106.333100348855        gi  9634679
109.89265781677        gi  51518014
111.614266992916        gi  334342451
115.20598403836        gi  9628113
115.715361704589        gi  228861315
116.296042506809        gi  282174037
116.411080380046        gi  260853213
121.141943518303        gi  17158105
122.00051027629        gi  187930822
123.345066975908        gi  194303197
123.672901384741        gi  150024114
124.78821507022        gi  330827325
126.03879460666        gi  187927112
128.34953886066        gi  9633069
130.200421299641        gi  254558118
132.024889718781        gi  17974913
132.32162578154        gi  218693476
133.036153431519        gi  9629732
134.64526225018        gi  302381116
135.464458091751        gi  148243635
136.175414604309        gi  325168931
136.546594193035        gi  260685375
140.457599715518        gi  206599983
140.522873547796        gi  50313241
141.312194465821        gi  109522567
145.527826267241        gi  325297172
145.856952630119        gi  294146429
146.415768956385        gi  29566975
147.737947769327        gi  317131008
149.147740878442        gi  282598847
156.366501636636        gi  146275626
158.375184346861        gi  148552929
159.213827970212        gi  75750386
160.862583890651        gi  215485161
161.928118040669        gi  281416278
162.808433471369        gi  327312315
162.950908213234        gi  285002275
163.616422987753        gi  9635250
165.719928704711        gi  29134936
165.813779764011        gi  238921767
165.825656153869        gi  109393216
167.612839427818        gi  109638594
180.416366177654        gi  302344773
180.781610087068        gi  192823996
183.126545356755        gi  165969010
184.822099733574        gi  192823901
185.717059432535        gi  22549402
186.367430419704        gi  29566511
187.907848593876        gi  203458877
190.012517577373        gi  311109684
190.584948418063        gi  94991497
196.960598283713        gi  146297766
199.936399869539        gi  18640086
203.794158335282        gi  68304136
204.21351245233        gi  296137611
204.864236485251        gi  21716071
205.840357941854        gi  213159161
208.682406269203        gi  40549402
209.091204109417        gi  157939619
209.858555174168        gi  122891714
212.584632746077        gi  15617474
215.686023628845        gi  294672793
217.619690071172        gi  121999251
218.641931377603        gi  126697566
219.506884599049        gi  41189515
220.051805998969        gi  225626323
221.32931189376        gi  66395293
221.928637676551        gi  118430724
223.152167714313        gi  29028667
223.634679193861        gi  9630966
225.703486050434        gi  9635165
226.02331405334        gi  9630525
228.432586968359        gi  337738957
230.716712258203        gi  195546701
230.778068331135        gi  157102938
230.871888942639        gi  319765069
231.198364616717        gi  339441064
233.864274108549        gi  18138257
236.2210791692        gi  17426228
236.242446614539        gi  18034800
239.420908686534        gi  68299727
240.223217686891        gi  209170884
242.901949666741        gi  155573622
246.362899881023        gi  334133217
248.462028630625        gi  157265294
249.280769042278        gi  61602086
249.737548146694        gi  30043925
250.203244821328        gi  9629378
259.608546590377        gi  51527264
263.056715492659        gi  53711291
265.376362093475        gi  27228471
265.914485226596        gi  103485498
269.584817599525        gi  190340974
270.010719273425        gi  9626821
270.42059340997        gi  49237297
272.210596271795        gi  281416165
273.308454725079        gi  281199644
273.419275715648        gi  198449262
273.483489199924        gi  294661423
277.465667759603        gi  22122273
280.045871423211        gi  30387453
284.839705092736        gi  37651481
285.011247118821        gi  51518815
286.34727618103        gi  237651460
287.937155687714        gi  203460520
288.168195438286        gi  375356399
294.559230241848        gi  89158250
294.941244508598        gi  116326687
298.524319155845        gi  29345410
301.001826508997        gi  383080676
301.53029417933        gi  11068003
302.574168753678        gi  17981815
305.648094841248        gi  18450236
307.763920891468        gi  219523869
308.856496965386        gi  29366701
311.463600749392        gi  29611500
311.725694310267        gi  216906055
313.004141046291        gi  9634221
314.273451901036        gi  241114100
316.15735706173        gi  29565766
316.530871838481        gi  383768277
321.514303270137        gi  66391451
325.08718915266        gi  282598772
327.574748842744        gi  384213726
330.739248685276        gi  40555938
333.33118621144        gi  334343657
335.495954751145        gi  52421214
349.052925875747        gi  32453484
349.365059582774        gi  157311299
353.507918824006        gi  21686665
355.483148090714        gi  114679849
365.798226684462        gi  134287156
371.274842655029        gi  238922432
374.49552419646        gi  192823813
375.441888971307        gi  9625433
376.761471085783        gi  294009986
376.776773164765        gi  45686008
378.581807045417        gi  325278757
381.492062940183        gi  109521437
387.641766805702        gi  302346166
392.702759226265        gi  148734472
393.259137727638        gi  89152533
399.017203141047        gi  282599392
399.675288421774        gi  20026600
405.319852120008        gi  109302753
406.573830948701        gi  158345134
411.7898595194        gi  216905852
413.140894249835        gi  27375111
415.050477562519        gi  238695156
418.378126365611        gi  319899888
419.425114514405        gi  282598938
425.744632090202        gi  194100609
433.378303637063        gi  148727181
445.04492816358        gi  32128412
456.037146517072        gi  96980809
459.156749474591        gi  324976987
470.61046010684        gi  225220072
473.281226169798        gi  197261329
484.054465732351        gi  208436764
489.232175716329        gi  157311189
490.047027639294        gi  304360758
490.987895700767        gi  9632893
493.0881952776        gi  109392186
497.475533797609        gi  83642839
498.909922616369        gi  384442304
502.581780790667        gi  312281391
504.673047407023        gi  113195177
505.391842705393        gi  9964607
505.965461437172        gi  82503188
510.689362963425        gi  66396040
511.840035493002        gi  46358648
511.993773048979        gi  31044225
515.31653435845        gi  19548987
521.878463159038        gi  66391804
525.138230249029        gi  29565879
527.91138564584        gi  194100359
528.091154881117        gi  109521840
531.786838978318        gi  82700933
532.710108748725        gi  209427726
539.266671588138        gi  73663802
540.16706318134        gi  9628932
541.794310297425        gi  300116737
550.595977349696        gi  41057066
555.168123728817        gi  257136433
555.82211501679        gi  197322349
558.236874265274        gi  292397674
573.761374965632        gi  203457352
576.795510097222        gi  9631294
580.127735314114        gi  29566284
581.172832805752        gi  291084859
589.329413034094        gi  293980644
589.887733064618        gi  56692637
592.218878636801        gi  29165635
607.646226455584        gi  238694878
609.704687537968        gi  165970234
612.142706565414        gi  350268398
620.395007010174        gi  118496614
624.74194569756        gi  139424470
624.841501498965        gi  109289986
626.775687607984        gi  116221992
634.258434502885        gi  24371534
643.744199258903        gi  159192286
647.401376398567        gi  311063459
650.399806700044        gi  89155211
655.099722234039        gi  13095862
661.998080783002        gi  31072008
667.490491435556        gi  219681191
669.649519548089        gi  148550845
672.114228307828        gi  9631195
675.544942621299        gi  11038431
679.691348523857        gi  148368821
707.735649438675        gi  218457801
708.075327214618        gi  157310906
708.431073528222        gi  148240870
732.308009955983        gi  66396267
748.851283669622        gi  157786393
760.24791511429        gi  38639923
761.668925354587        gi  57659681
766.923641402281        gi  157952304
767.904878988807        gi  117676329
789.128944945807        gi  29566021
792.833241964758        gi  215479924
810.900450782132        gi  19881405
817.745431146075        gi  157834972
819.996534149405        gi  215479976
824.262423432487        gi  169786833
832.848424972906        gi  66391759
833.847666570135        gi  9910036
848.124127631961        gi  109289936
849.968747976372        gi  46852402
866.735451389154        gi  29566193
867.141510131007        gi  60650141
870.415912251316        gi  47073736
876.280844967395        gi  9629644
907.738217312182        gi  206599706
911.07027322096        gi  9630327
916.120527299302        gi  157953191
922.055244258202        gi  117622295
932.950118334231        gi  224020395
966.107354511593        gi  109255272
978.761674773281        gi  74229684
979.842229905389        gi  317054731
997.052498992428        gi  15078713
1001.02468876356        gi  31343652
1038.09355846687        gi  187734516
1041.71977612088        gi  182682799
1050.16498038477        gi  117530171
1050.25051569584        gi  58532811
1060.64323975637        gi  66396191
1073.75261801546        gi  13242472
1087.17093540211        gi  302393080
1113.17243403823        gi  189490161
1126.69481005258        gi  20069879
1135.6254103943        gi  62326506
1137.53761278851        gi  9629267
1142.19876634245        gi  131840030
1145.70288140838        gi  66396406
1156.24897842809        gi  319788691
1162.4683280628        gi  119953744
1184.43289553983        gi  109287878
1191.19417354507        gi  14250967
1196.21818725294        gi  288887367
1258.09538942643        gi  62422552
1261.20513051792        gi  9627257
1263.07492346752        gi  27228718
1268.02317443144        gi  347530298
1271.11087779368        gi  20514675
1275.51351762262        gi  56692568
1279.46801556425        gi  148550551
1283.61746926194        gi  73852470
1323.36284496596        gi  204305660
1339.6925890781        gi  194100305
1345.44555378992        gi  118197620
1347.89109967626        gi  168495103
1353.4600187783        gi  52627071
1376.76490269921        gi  134303398
1404.50796745494        gi  9627909
1416.12080126146        gi  9964314
1427.358073007        gi  345301759
1448.17984024441        gi  41057437
1454.02681662484        gi  77118167
1499.17193463996        gi  118430711
1501.94427865284        gi  284504040
1504.10164432942        gi  218698419
1506.2164711744        gi  226377630
1522.71065970634        gi  269838879
1549.75772497512        gi  41057352
1577.19983464716        gi  126010934
1578.94823558449        gi  237651540
1583.60484230716        gi  71647259
1590.727808472        gi  18496886
1600.27861092784        gi  18640469
1637.83143258747        gi  9626510
1658.92522541873        gi  347430512
1660.24612931939        gi  254729462
1679.00623611909        gi  160700594
1707.8183552713        gi  169936017
1713.26689343049        gi  40807285
1725.8429481066        gi  150006674
1725.86082592138        gi  167583555
1726.24678009479        gi  23505445
1738.22193375487        gi  119953678
1773.14516087799        gi  304373555
1798.90353803037        gi  51236723
1800.3366163134        gi  47835019
1803.12443634796        gi  66395588
1820.61102776912        gi  108861984
1824.49981714622        gi  158518661
1839.48804073511        gi  239590011
1880.3609821223        gi  30984428
1881.08705863651        gi  238909104
1896.13428069906        gi  282598606
1899.47472515776        gi  304360949
1913.65276438017        gi  31880044
1920.76193686882        gi  62327085
1921.47522049351        gi  123318702
1942.29597568004        gi  238801731
1954.59511323728        gi  304443238
1998.1510740315        gi  29366675
2055.90511694793        gi  38707640
2067.64226320221        gi  20198505
2068.23183189441        gi  310830989
2081.36499238645        gi  282599175
2129.09254923995        gi  169257208
2137.1237360891        gi  298103485
2149.47577754941        gi  51980126
2152.7876688956        gi  83571714
2156.51137546284        gi  260665870
2195.32353040933        gi  228861590
2249.69304443968        gi  160688402
2260.63872403012        gi  9629818
2272.44865023768        gi  170783609
2276.55116298407        gi  158997720
2283.58244146778        gi  169257267
2321.43071674009        gi  304422916
2329.44452660803        gi  115304270
2407.85163328612        gi  157265412
2416.9186918832        gi  134288688
2437.16533497517        gi  9635581
2467.42538551309        gi  340025671
2499.45181281913        gi  295441881
2543.74063132861        gi  188584601
2568.94177690215        gi  145708074
2606.7510821037        gi  118725053
2645.73364694873        gi  77864625
2684.58673741921        gi  148747798
2724.03058376707        gi  32453825
2735.32107739649        gi  169257155
2743.16715053031        gi  9632937
2748.56669896748        gi  119443652
2770.87749540862        gi  33770508
2783.85286454168        gi  15320570
2860.57336089838        gi  40806958
2874.99465737907        gi  221328618
2914.73834538591        gi  124378202
2948.69455024543        gi  62327168
2964.81919960153        gi  66394949
2994.92594148356        gi  46402086
3004.94444357263        gi  29566407
3020.76648749944        gi  281415946
3032.67353104176        gi  255928922
3125.15301155555        gi  162135082
3197.33503543733        gi  148609382
3212.33565528921        gi  229604969
3230.76386399226        gi  119952179
3279.92723201474        gi  48696910
3282.66220016102        gi  9630464
3324.24984405951        gi  156563990
3352.69743362398        gi  157325217
3389.21302639115        gi  170676276
3421.1438578195        gi  194303296
3436.95601654793        gi  9625355
3466.09539914701        gi  28876202
3473.21824370049        gi  167832345
3501.65006737719        gi  10140926
3544.11589282177        gi  29135243
3583.17756596011        gi  254688521
3592.39841325303        gi  9634983
3600.06174605148        gi  188579259
3603.937716411        gi  13095891
3605.61816827593        gi  66395965
3609.34245314218        gi  9627507
3646.75840661933        gi  160693214
3657.16947981708        gi  215401171
3667.86494792662        gi  168229273
3672.84319053883        gi  158079296
3745.13777824771        gi  51557483
3776.51926994323        gi  209552419
3826.87130926893        gi  17975161
3852.430450732        gi  46401737
3893.81865042716        gi  53869480
3908.85418542138        gi  273810554
3979.30407464678        gi  56694721
3997.52818076565        gi  203454602
3999.77897042804        gi  109392353
4025.98566002761        gi  66392052
4029.3365136085        gi  294661411
4045.99872606957        gi  134288562
4077.75549699558        gi  62327519
4111.0422203928        gi  9626429
4123.0834802747        gi  197935853
4195.50904194027        gi  9628002
4239.72324227495        gi  45390216
4257.03769155305        gi  225626377
4304.92301877852        gi  206600079
4348.12158666924        gi  29566108
4356.24727347698        gi  29566737
4467.19712029436        gi  66391255
4534.1782826456        gi  46401626
4563.10897241452        gi  83722567
4625.28643048292        gi  22091104
4641.10347122515        gi  203463359
4668.32364597906        gi  71658845
4690.43874842245        gi  377520098
4726.36267575109        gi  9628660
4729.5131488515        gi  14251125
4736.16269645119        gi  116326222
4764.28625642077        gi  347750411
4790.85863572123        gi  18071213
4832.43371560972        gi  23455719
4839.92751561677        gi  13095743
4917.54335872714        gi  161617915
4948.76698979275        gi  111146921
4999.81271140014        gi  9634155
5036.71633677921        gi  209447126
5039.74916840946        gi  150002608
5077.05141853499        gi  38707890
5133.21066201702        gi  227811306
5151.06630898001        gi  9634626
5169.66629357003        gi  257136356
5214.03000095222        gi  162290187
5264.7947197706        gi  9630386
5318.72106947504        gi  45429963
5346.1995169716        gi  318065901
5360.58934640675        gi  238695587
5399.72226142112        gi  281306659
5413.31964609311        gi  126011062
5416.24393621163        gi  195546530
5521.65896525772        gi  255033713
5531.61131679179        gi  89885981
5535.93507517988        gi  9635677
5577.94279082421        gi  239507361
5698.91815499317        gi  122891784
5703.74492984486        gi  109392453
5719.64834179106        gi  148724443
5840.73014766772        gi  134288739
5872.04353166121        gi  66395729
5924.79319097616        gi  23455848
5936.87746754658        gi  157102936
6008.42524799575        gi  66396333
6012.02302890187        gi  206600181
6115.30354261394        gi  9629653
6162.66038977484        gi  91214232
6185.16752494904        gi  162290107
6294.40774107267        gi  66395215
6297.7546987027        gi  148717842
6303.35239203544        gi  358356445
6331.85066218709        gi  255252682
6344.86528811689        gi  281416490
6382.43759136497        gi  9634119
6519.36930490891        gi  52801677
6539.69215903405        gi  31415740
6602.88638017228        gi  9633000
6640.85438802576        gi  13786531
6723.14384749473        gi  281416385
6735.34628789503        gi  47842848
6770.81896242695        gi  66395807
6799.9941827967        gi  9633550
6861.63100858437        gi  139472801
7259.78105606083        gi  219681259
7277.64694375696        gi  109521758
7296.7750923548        gi  9632857
7546.88202477566        gi  273810419
7566.78722819737        gi  189427122
7582.40810788357        gi  62362213
7598.53948714238        gi  91214206
7727.31023957393        gi  66395656
7772.98723623658        gi  48697401
7773.33804105271        gi  66395164
7836.87524547602        gi  47777280
7898.53790903811        gi  119967833
7930.55035468987        gi  90592575
8012.59826251606        gi  149882781
8161.12635486094        gi  126010846
8174.38872920295        gi  157311004
8246.32220810269        gi  9625955
8263.78947397055        gi  93007408
8373.86168291038        gi  56693048
8551.89879884554        gi  213163898
8701.04244576787        gi  66394670
8834.23717859807        gi  9626243
8852.48515490534        gi  238801880
8881.67053188857        gi  48697258
8966.64859025563        gi  273809728
8980.01277604233        gi  66395508
9150.61694580229        gi  18249864
9259.82664937094        gi  157325365
9283.24946742532        gi  72257064
9445.19914776731        gi  167600373
9597.04572946527        gi  30027774
9653.69959876062        gi  242345571
10074.1563913793        gi  209916825
10163.5813980147        gi  89152530
10256.4782049552        gi  197085614
10299.7287093973        gi  77999988
10305.3283737808        gi  62362363
10424.7268023594        gi  28876145
10478.7023401324        gi  56692908
10699.6809412215        gi  38640276
10719.1060497798        gi  84662593
10743.0162153718        gi  28876263
10866.9719326344        gi  162329424
11114.751426611        gi  28876437
11158.7225026913        gi  148750834
11225.8153318403        gi  219563197
11268.9403765916        gi  158267608
11361.3387430005        gi  21716072
11579.9181176369        gi  16798783
11591.2064462578        gi  115315572
11692.3725742026        gi  22854993
11930.2606407639        gi  13095805
11970.873557175        gi  212499705
12138.8773257973        gi  159341058
12513.0595272793        gi  171473648
12549.3823142685        gi  169794178
12799.7220852222        gi  17313217
13009.6842916647        gi  13487801
13044.3453176653        gi  23455771
13139.7551525521        gi  194303053
13676.2240002598        gi  41179287
13906.3184145466        gi  157324960
14022.9193530426        gi  31543997
14094.0107440852        gi  206599544
14200.6004656092        gi  148727082
14213.1794913004        gi  304360853
14217.4007424081        gi  89152479
14458.2062895132        gi  192824177
14521.6704853131        gi  57659643
14829.8575956617        gi  211956446
14905.4522299293        gi  209901313
14976.8282758404        gi  32469420
15050.2838977613        gi  22296522
15248.4831951637        gi  149882900
15676.1366667978        gi  197322500
15874.1298172538        gi  80159686
16636.5370451159        gi  28876316
16913.1327545435        gi  209972829
17727.0451617717        gi  84662653
18009.7706599776        gi  13095680
18137.2691785207        gi  30089861
18520.7931968138        gi  207270774
18669.4544102083        gi  30065704
18686.9200468186        gi  119953745
19762.3435140018        gi  45597386
19909.6826963891        gi  157102937
19965.3023069391        gi  9630566
20279.5801186358        gi  194097521
20317.6380551041        gi  222435670
22419.4539435361        gi  216905965
22524.9588441072        gi  158380386
22962.5239654121        gi  209901237
23037.4581359836        gi  13559823
23132.4718244167        gi  29789895
23502.499847437        gi  115315628
23928.4935492879        gi  209363552
24886.2109532753        gi  48696682
25098.6724738168        gi  134288788
25339.9966806879        gi  157325422
25405.5601690356        gi  282598706
25817.8062554597        gi  56694869
25979.0793047668        gi  31415816
26590.8284774385        gi  9630125
26700.7696068249        gi  281416323
26930.4127596731        gi  13095658
27008.5709277164        gi  197261511
28426.9185170572        gi  90592637
28812.9851744723        gi  115304210
29758.0860876232        gi  157325284
30019.8865441243        gi  195661200
32106.9522405567        gi  66395450
32726.4221071243        gi  190151415
32759.3703557424        gi  26553442
32784.9967485067        gi  41057278
36466.4943298861        gi  194100514
36723.3851606891        gi  238821317
37453.1418912659        gi  20065963
37767.483546979        gi  30387379
38184.5824501562        gi  48697190
39655.8079700411        gi  110804020
41900.0460019819        gi  77020112
41973.7979483166        gi  9629524
42231.0744172968        gi  41179217
43616.5469988727        gi  215401108
44004.6571877126        gi  27311175
45670.3984458713        gi  45429984
47835.0494645842        gi  281416213
49501.5867693705        gi  124300942
56765.878633328        gi  28876381
60869.8722627392        gi  146329912
63179.4294240902        gi  134287335
69835.7059345686        gi  89152531
70414.2001257917        gi  304360662
88263.5221051865        gi  194172859
89169.0931631332        gi  157311135
91931.9634010336        gi  39653674
96879.7319668627        gi  9632287
103456.485198213        gi  193506277
104524.638774845        gi  208429855
146135.403104018        gi  9634948
148360.950674372        gi  294057975
176637.151863515        gi  182637477
230920.700225598        gi  281416434
288669.347301634        gi  155370093
318281.537687312        gi  200003956
355045.629927233        gi  151266287
426923.92497048        gi  12248100
515253.853507139        gi  194186868
564747.52127486        gi  22855148
1066160.01440325        gi  77020114
1290862.0210389        gi  19387568
1381185.84544485        gi  47566140
1608599.35717395        gi  12085135
1677775.39850185        gi  9629143
