# Supplementary material for: Comparison of different assembly and annotation tools on analysis of simulated viral metagenomic communities in the gut
Source: BMC Genomics. 2014 Jan 18;15:37. doi: 10.1186/1471-2164-15-37 (PMC3901335; doi:10.1186/1471-2164-15-37)
Supplement: Additional file 8: Table S3. — Viral-Bacterial genomes frequencies. Table including the NCBI Accession, Gi, the species and the number of reads for each of the genomes selected for the viral-bacterial metagenome simulation. [file 1471-2164-15-37-S8.xlsx]

## Sheet: Hoja1
Table S1. Viral-Bacterial genomes frequencies
NCBI Accession	Gi	Species	Number of reads
NC_011646.1	216906055	Abalone shriveling syndrome-associated virus	17
NC_008724.1	119953744	Acanthocystis turfacea Chlorella virus 1	375
NC_010163.1	162446888	Acholeplasma laidlawii PG-8A chromosome	25
NC_001447.1	9626510	Acholeplasma phage L2	20
NC_014640.1	311103224	Achromobacter xylosoxidans A8 chromosome	49
NC_014641.1	311109684	Achromobacter xylosoxidans A8 plasmid pA81	18
NC_013740.1	284047386	Acidaminococcus fermentans DSM 20731 chromosome	106
NC_016077.1	352683411	Acidaminococcus intestini RyC-MR95 chromosome	261
NC_010153.1	162329424	Acidianus filamentous virus 7	424
NC_010537.1	171473648	Acidianus filamentous virus 9	606
NC_009965.1	159341058	Acidianus rod-shaped virus 1	343
NC_007409.1	75750386	Acidianus two-tailed virus	13
NC_009467.1	148243635	Acidiphilium cryptum JF-5 plasmid pACRY01	28
NC_015186.1	326402148	Acidiphilium multivorum AIU301	10
NC_015187.1	325168931	Acidiphilium multivorum AIU301 plasmid pACMV2	8
NC_011761.1	218665024	Acidithiobacillus ferrooxidans ATCC 23270	13
NC_015138.1	326314823	Acidovorax avenae subsp. avenae ATCC 19860 chromosome	148
NC_008752.1	120608714	Acidovorax citrulli AAC00-1 chromosome	48
NC_011992.1	222109225	Acidovorax ebreus TPSY chromosome	104
NC_008782.1	121592436	Acidovorax sp. JS42 chromosome	103
NC_017162.1	384129960	Acinetobacter baumannii 1656-2 chromosome	53
NC_017171.1	384141246	Acinetobacter baumannii MDR-ZJ06 chromosome	17
NC_010396.1	169786833	Acinetobacter baumannii SDF plasmid p2ABSDF	21
NC_016603.1	375133618	Acinetobacter calcoaceticus PHEA-2 chromosome	11
NC_009643.1	151266287	Actinomyces phage Av-1	7043
NC_005885.1	48697401	Actinoplanes phage phiAsp2	510
NC_000935.1	9633550	Acyrthosiphon pisum bacteriophage APSE-1	307
NC_005038.1	32698539	Adoxophyes orana granulovirus	9
NC_008187.1	109287878	Aedes taeniorhynchus iridescent virus	267
NC_008570.1	117617447	Aeromonas hydrophila subsp. hydrophila ATCC 7966 chromosome	19
NC_008208.1	109289986	Aeromonas phage 25	124
NC_007022.1	66391804	Aeromonas phage 31	85
NC_005135.1	37651481	Aeromonas phage 44RR2.8t	58
NC_005260.1	38639923	Aeromonas phage Aeh1	200
NC_009542.2	158518661	Aeromonas phage phiO18P	83
NC_001659.1	9628113	African swine fever virus	19
NC_012913.1	251791816	Aggregatibacter aphrophilus NJ8700 chromosome	10
NC_011983.1	222080781	Agrobacterium radiobacter K84 chromosome 2	7
NC_015184.1	325168279	Agrobacterium sp. H13-3 plasmid pAspH13-3a	17
NC_003063.2	159185562	Agrobacterium tumefaciens str. C58 chromosome linear	13
NC_011989.1	222147015	Agrobacterium vitis S4 chromosome 1	9
NC_011984.1	222083145	Agrobacterium vitis S4 plasmid pAtS4c	7
NC_011982.1	222080117	Agrobacterium vitis S4 plasmid pTiS4	7
NC_011345.1	209170884	Agrotis ipsilon multiple nucleopolyhedrovirus	37
NC_005839.2	52627071	Agrotis segetum granulovirus	230
NC_007921.1	90592717	Agrotis segetum nucleopolyhedrovirus	15
NC_010655.1	187734516	Akkermansia muciniphila ATCC BAA-835 chromosome	3156
NC_008260.1	110832861	Alcanivorax borkumensis SK2 chromosome	8
NC_002531.1	10140926	Alcelaphine herpesvirus 1	504
NC_014910.1	319760738	Alicycliphilus denitrificans BC chromosome	32
NC_014911.1	319765069	Alicycliphilus denitrificans BC plasmid pALIDE02	17
NC_015422.1	330822653	Alicycliphilus denitrificans K601 chromosome	136
NC_015423.1	330827325	Alicycliphilus denitrificans K601 plasmid pALIDE201	9
NC_017167.1	384133787	Alicyclobacillus acidocaldarius subsp. acidocaldarius Tc-4-1 chromosome	11
NC_009633.1	150387853	Alkaliphilus metalliredigens QYMF chromosome	18
NC_013851.1	288939764	Allochromatium vinosum DSM 180 chromosome	17
NC_005832.1	45686008	Ambystoma tigrinum virus	49
NC_013385.1	260891930	Ammonifex degensii KC4 chromosome	19
NC_002520.1	9964314	Amsacta moorei entomopoxvirus 'L'	349
NC_013171.1	257065520	Anaerococcus prevotii DSM 20548 chromosome	14
NC_007760.1	86156430	Anaeromyxobacter dehalogenans 2CP-C chromosome	8
NC_013668.1	282174037	Anguillid herpesvirus 1	35
NC_011567.1	212637849	Anoxybacillus flavithermus WK1 chromosome	15
NC_008035.3	154551150	Antheraea pernyi nucleopolyhedrovirus	12
NC_006513.1	56475432	Aromatoleum aromaticum EbN1 chromosome	11
NC_014816.1	315497051	Asticcacaulis excentricus CB 48 chromosome 1	10
NC_001987.1	9631195	Ateline herpesvirus 3	82
NC_013203.1	257783814	Atopobium parvulum DSM 20469 chromosome	35
NC_008702.1	119896292	Azoarcus sp. BH72 chromosome	25
NC_009937.1	158421624	Azorhizobium caulinodans ORS 571 chromosome	10
NC_016622.1	374290655	Azospirillum lipoferum 4B	14
NC_016623.1	374293519	Azospirillum lipoferum 4B plasmid AZO_p3	14
NC_016624.1	374294063	Azospirillum lipoferum 4B plasmid AZO_p5	10
NC_010355.1	168495103	Azospirillum phage Cd	94
NC_013854.1	288956841	Azospirillum sp. B510 chromosome	11
NC_012560.1	226942170	Azotobacter vinelandii DJ chromosome	24
NC_011773.1	218901206	Bacillus cereus AH820 chromosome	36
NC_006274.1	52140164	Bacillus cereus E33L chromosome	5
NC_016779.1	376264031	Bacillus cereus F837/76 chromosome	13
NC_009760.1	156563990	Bacillus phage 0305phi8-36	844
NC_011523.1	211956446	Bacillus phage AP50	261
NC_004165.1	22855148	Bacillus phage B103	12095
NC_005258.1	38640276	Bacillus phage Bam35c	207
NC_006557.1	56694869	Bacillus phage BCJA1c	1190
NC_007814.1	89152479	Bacillus phage Fah	627
NC_002649.1	12248100	Bacillus phage GA-1	10356
NC_006945.1	62327519	Bacillus phage GIL16c	72
NC_011167.1	197261511	Bacillus phage IEBH	1634
NC_004167.1	22854993	Bacillus phage phi105	544
NC_011048.1	194186868	Bacillus phage phi29	11488
NC_001884.1	9630125	Bacillus phage SPBc2	4071
NC_011421.1	209972829	Bacillus phage SPO1	2533
NC_004166.2	111146921	Bacillus phage SPP1	242
NC_011645.1	216905965	Bacillus phage TP21-L	915
NC_004820.1	31415740	Bacillus prophage phBC6A51	435
NC_004821.1	31415816	Bacillus prophage phBC6A52	1114
NC_013791.2	316994385	Bacillus pseudofirmus OF4 chromosome	4
NC_014976.1	321311376	Bacillus subtilis BSn5 chromosome	9
NC_014171.1	296500838	Bacillus thuringiensis BMB171 chromosome	27
NC_017200.1	384177910	Bacillus thuringiensis serovar finitimus YBT-020 chromosome	11
NC_009737.2	193506277	Bacillus virus 1	4187
NC_004827.1	31543997	Bacteriophage Aaphi23	708
NC_011551.1	212499705	Bacteriophage APSE-2	566
NC_003291.2	29789895	Bacteriophage PSA	963
NC_016776.1	375356399	Bacteroides fragilis 638R	1809
NC_003228.3	60679597	Bacteroides fragilis NCTC 9343 chromosome	537
NC_006873.1	60650141	Bacteroides fragilis NCTC 9343 plasmid pBF9343	39
NC_006347.1	53711291	Bacteroides fragilis YCH46 chromosome	1553
NC_006297.1	52421214	Bacteroides fragilis YCH46 plasmid pBFY46	12
NC_014933.1	319899888	Bacteroides helcogenes P 36-108 chromosome	1915
NC_011222.1	200003956	Bacteroides phage B40-8	16270
NC_015164.1	325297172	Bacteroides salanitronis DSM 18170 chromosome	689
NC_015168.1	324976987	Bacteroides salanitronis DSM 18170 plasmid pBACSA02	15
NC_004663.1	29345410	Bacteroides thetaiotaomicron VPI-5482 chromosome	2181
NC_004703.1	29611500	Bacteroides thetaiotaomicron VPI-5482 plasmid p5482	8
NC_009614.1	150002608	Bacteroides vulgatus ATCC 8482 chromosome	29844
NC_014468.1	304422916	Bat adeno-associated virus YNM	14
NC_002643.1	12085135	Bdellovibrio phage phiMH2K	8542
NC_008618.1	119025018	Bifidobacterium adolescentis ATCC 15703 chromosome	60
NC_017217.1	384194622	Bifidobacterium animalis subsp. lactis V9 chromosome	40
NC_014638.1	311063459	Bifidobacterium bifidum PRL2010 chromosome	1707
NC_014616.1	310286520	Bifidobacterium bifidum S17 chromosome	53
NC_017218.1	384196195	Bifidobacterium breve ACS-071-V-Sch8b chromosome	69
NC_013714.1	283454959	Bifidobacterium dentium Bd1 chromosome	20
NC_010816.1	189438863	Bifidobacterium longum DJO10A chromosome	68
NC_004307.2	58036264	Bifidobacterium longum NCC2705 chromosome	12
NC_015052.1	322688191	Bifidobacterium longum subsp. infantis 157F	84
NC_017219.1	384198022	Bifidobacterium longum subsp. infantis ATCC 15697	306
NC_014656.1	312132275	Bifidobacterium longum subsp. longum BBMN68 chromosome	21
NC_014169.1	296453187	Bifidobacterium longum subsp. longum JDM301 chromosome	89
NC_017221.1	384200575	Bifidobacterium longum subsp. longum KACC 91563 chromosome	42
NC_016943.1	379733551	Blastococcus saxobsidens DD2	16
NC_010645.1	187476514	Bordetella avium 197N chromosome	8
NC_017223.1	384202563	Bordetella pertussis CS chromosome	33
NC_010170.1	163854304	Bordetella petrii DSM 12804 chromosome	71
NC_005809.1	45429984	Bordetella phage BIP-1	2249
NC_005808.1	45429963	Bordetella phage BMP-1	277
NC_006324.1	52801677	Bovine adenovirus A	225
NC_001831.1	9629644	Bovine foamy virus	11
NC_001847.1	9629818	Bovine herpesvirus 1	364
NC_005261.2	123318702	Bovine herpesvirus 5	294
NC_005337.1	41057437	Bovine papular stomatitis virus	209
NC_004463.1	27375111	Bradyrhizobium japonicum USDA 110 chromosome	4277
NC_017249.1	384213726	Bradyrhizobium japonicum USDA 6	3424
NC_009485.1	148251626	Bradyrhizobium sp. BTAi1 chromosome	560
NC_009475.1	148240870	Bradyrhizobium sp. BTAi1 plasmid pBBta01	199
NC_009445.1	146337175	Bradyrhizobium sp. ORS 278 chromosome	112
NC_017082.1	383768277	Bradyrhizobium sp. S23321	2636
NC_014375.1	302381116	Brevundimonas subvibrioides ATCC 15264 chromosome	543
NC_010552.1	172062142	Burkholderia ambifaria MC40-6 chromosome 2	7
NC_009015.1	126010934	Burkholderia ambifaria phage BcepF1	142
NC_011000.1	206558403	Burkholderia cenocepacia J2315 chromosome 1	9
NC_011001.1	206561868	Burkholderia cenocepacia J2315 chromosome 2	6
NC_010508.1	170731356	Burkholderia cenocepacia MC0-3 chromosome 1	12
NC_010515.1	170735571	Burkholderia cenocepacia MC0-3 chromosome 2	9
NC_010512.1	170734517	Burkholderia cenocepacia MC0-3 chromosome 3	5
NC_015381.1	330814956	Burkholderia gladioli BSR3 chromosome 1	27
NC_015376.1	330819133	Burkholderia gladioli BSR3 chromosome 2	19
NC_010801.1	189347993	Burkholderia multivorans ATCC 17616 chromosome 3	35
NC_005263.2	47777280	Burkholderia phage Bcep1	420
NC_007497.1	77864625	Burkholderia phage Bcep176	144
NC_005262.2	158997720	Burkholderia phage Bcep22	169
NC_005342.2	47842848	Burkholderia phage Bcep43	383
NC_004333.2	47835019	Burkholderia phage Bcep781	88
NC_005886.2	72257064	Burkholderia phage BcepB1A	464
NC_005887.1	48697190	Burkholderia phage BcepC6B	1864
NC_009447.1	146329912	Burkholderia phage BcepGomr	3674
NC_012743.2	347750411	Burkholderia phage BcepIL02	348
NC_005882.1	48696910	Burkholderia phage BcepMu	139
NC_005091.2	91214206	Burkholderia phage BcepNazgul	499
NC_009604.1	149882900	Burkholderia phage BcepNY3	825
NC_011216.1	198449262	Burkholderia phage KS10	9
NC_013055.1	255033713	Burkholderia phage KS9	251
NC_005284.1	38707890	Burkholderia phage phi1026b	334
NC_009235.2	148747798	Burkholderia phage phi644-2 chromosome	141
NC_009236.1	134288688	Burkholderia phage phiE12-2 chromosome	100
NC_003309.1	17975161	Burkholderia phage phiE125	225
NC_009234.1	134288739	Burkholderia phage phiE202 chromosome	248
NC_009237.1	134288788	Burkholderia phage phiE255 chromosome	1065
NC_010622.1	186474773	Burkholderia phymatum STM815 chromosome 1	14
NC_010623.1	186471973	Burkholderia phymatum STM815 chromosome 2	10
NC_010681.1	187922035	Burkholderia phytofirmans PsJN chromosome 1	6
NC_007145.2	117676329	Burkholderia prophage phi52237	37
NC_014119.1	295680425	Burkholderia sp. CCGE1002 chromosome 3	13
NC_016590.1	377807392	Burkholderia sp. YI23 chromosome 3	13
NC_016626.1	377810593	Burkholderia sp. YI23 plasmid byi_1p	15
NC_016591.1	377807001	Burkholderia sp. YI23 plasmid byi_2p	24
NC_007651.1	83718394	Burkholderia thailandensis E264 chromosome I	7
NC_009256.1	134294128	Burkholderia vietnamiensis G4 chromosome 1	39
NC_007951.1	91781384	Burkholderia xenovorans LB400 chromosome 1	16
NC_007952.1	91777110	Burkholderia xenovorans LB400 chromosome 2	9
NC_014387.1	302669374	Butyrivibrio proteoclasticus B316 chromosome 1	97
NC_014637.1	310830989	Cafeteria roenbergensis virus BV-PW1	1490
NC_015949.1	344995333	Caldicellulosiruptor lactoaceticus 6A chromosome	23
NC_009437.1	146295085	Caldicellulosiruptor saccharolyticus DSM 8903 chromosome	14
NC_004367.1	24943089	Callitrichine herpesvirus 3	8
NC_003391.1	18640237	Camelpox virus	12
NC_008790.1	121999251	Campylobacter jejuni subsp. jejuni 81-176 plasmid pTet	11
NC_017280.1	384440681	Campylobacter jejuni subsp. jejuni M1 chromosome	12
NC_017282.1	384442304	Campylobacter jejuni subsp. jejuni S3 plasmid pTet	26
NC_005309.1	40555938	Canarypox virus	152
NC_013194.1	257091663	Candidatus Accumulibacter phosphatis clade IIA str. UW-1 chromosome	12
NC_010830.1	189501470	Candidatus Amoebophilus asiaticus 5a2 chromosome	11
NC_017294.1	384455125	Candidatus Arthromitus sp. SFB-mouse-Yit	9
NC_014355.1	302035394	Candidatus Nitrospira defluvii	21
NC_010544.1	197294169	Candidatus Phytoplasma australiense	3
NC_011047.1	194246403	Candidatus Phytoplasma mali	7
NC_008536.1	116619145	Candidatus Solibacter usitatus Ellin6076 chromosome	18
NC_015846.1	340620779	Capnocytophaga canimorsus Cc5 chromosome	14
NC_015391.1	328956382	Carnobacterium sp. 17-4 chromosome	7
NC_011916.1	221232939	Caulobacter crescentus NA1000 chromosome	18
NC_014100.1	295687459	Caulobacter segnis ATCC 21756 chromosome	152
NC_010338.1	167643973	Caulobacter sp. K31 chromosome	6
NC_011587.1	213159161	Caviid herpesvirus 2	55
NC_015514.1	332668532	Cellulomonas fimi ATCC 484 chromosome	14
NC_014151.1	296127869	Cellulomonas flavigena DSM 20109 chromosome	7
NC_014934.1	319951593	Cellulophaga algicola DSM 14237 chromosome	17
NC_015167.1	325284916	Cellulophaga lytica DSM 7489 chromosome	34
NC_015671.1	336319134	Cellvibrio gilvus ATCC 13127 chromosome	10
NC_006560.1	56694721	Cercopithecine herpesvirus 2	666
NC_012783.2	359946431	Cercopithecine herpesvirus 5	17
NC_008254.1	110632362	Chelativorans sp. BNC1 chromosome	13
NC_001427.1	9626429	Chicken anemia virus	9
NC_004628.1	29135243	Chilli leaf curl virus	14
NC_013132.1	256419057	Chitinophaga pinensis DSM 2588 chromosome	147
NC_008355.1	47566140	Chlamydia phage 3	7156
NC_007461.1	77020114	Chlamydia phage 4	5423
NC_001741.1	9629143	Chlamydia phage Chp1	9522
NC_002194.1	9634948	Chlamydia phage Chp2	788
NC_001998.1	9632287	Chlamydia phage PhiCPG1	524
NC_010803.1	189345558	Chlorobium limicola DSM 245 chromosome	11
NC_007512.1	78185892	Chlorobium luteolum DSM 273 chromosome	22
NC_005137.2	58042841	Choristoneura fumiferana DEF MNPV	12
NC_008168.1	109255272	Choristoneura occidentalis granulovirus	116
NC_005085.1	34495455	Chromobacterium violaceum ATCC 12472 chromosome	13
NC_007151.1	68304136	Chrysodeixis chalcites nucleopolyhedrovirus	33
NC_013024.1	254688521	Circovirus-like genome RW-B	12
NC_013716.1	283783779	Citrobacter rodentium ICC168	23
NC_010407.1	170780462	Clavibacter michiganensis subsp. sepedonicus chromosome	8
NC_013698.1	282598772	Clavibacter phage CMP1	25
NC_013895.2	308513210	Clostridiales genomosp. BVAB3 str. UPII9-5 chromosome	16
NC_017295.1	384456718	Clostridium acetobutylicum EA 2018 chromosome	22
NC_009617.1	150014892	Clostridium beijerinckii NCIMB 8052 chromosome	62
NC_009698.1	153934468	Clostridium botulinum A str. Hall chromosome	9
NC_012563.1	226947222	Clostridium botulinum A2 str. Kyoto chromosome	23
NC_010674.1	187932320	Clostridium botulinum B str. Eklund 17B chromosome	37
NC_012658.1	237793320	Clostridium botulinum Ba4 str. 657 chromosome	54
NC_015425.1	331268188	Clostridium botulinum BKT015925 chromosome	18
NC_010723.1	188587536	Clostridium botulinum E3 str. Alaska E43 chromosome	65
NC_017297.1	384460459	Clostridium botulinum F str. 230613 chromosome	34
NC_011898.1	220927459	Clostridium cellulolyticum H10 chromosome	29
NC_014393.1	302872922	Clostridium cellulovorans 743B chromosome	102
NC_016627.1	374294493	Clostridium clariflavum DSM 19732 chromosome	29
NC_017178.1	383843666	Clostridium difficile 2007855	86
NC_009089.1	126697566	Clostridium difficile 630 chromosome	1087
NC_017179.1	383843669	Clostridium difficile BI1	62
NC_017173.1	383843664	Clostridium difficile CF5	84
NC_017174.1	383843665	Clostridium difficile M120	165
NC_013316.1	260685375	Clostridium difficile R20291 chromosome	626
NC_011837.1	219853343	Clostridium kluyveri NBRC 12016	52
NC_015275.1	326789139	Clostridium lentocellum DSM 5427 chromosome	18
NC_014328.1	300853232	Clostridium ljungdahlii DSM 13528 chromosome	47
NC_008593.1	118442852	Clostridium novyi NT chromosome	48
NC_008261.1	110798562	Clostridium perfringens ATCC 13124 chromosome	50
NC_008262.1	110801439	Clostridium perfringens SM101 chromosome	34
NC_003366.1	18308982	Clostridium perfringens str. 13	12
NC_011318.1	208429855	Clostridium phage 39-O	4565
NC_007581.1	80159686	Clostridium phage c-st	3261
NC_007917.1	90592637	Clostridium phage phi CD119	1740
NC_003524.1	20065963	Clostridium phage phi3626	1422
NC_009231.1	134287335	Clostridium phage phiC2	4076
NC_011398.1	209901237	Clostridium phage phiCD27	1344
NC_014457.1	304360662	Clostridium phage phiCTP1	4976
NC_008265.1	110804020	Clostridium phage phiSM101 chromosome	1743
NC_010001.1	160878162	Clostridium phytofermentans ISDg chromosome	54
NC_014376.1	302384444	Clostridium saccharolyticum WM1 chromosome	475
NC_016791.1	376259380	Clostridium sp. BNL1100 chromosome	50
NC_015737.1	339441064	Clostridium sp. SY8519	770
NC_004557.1	28209834	Clostridium tetani E88 chromosome	28
NC_009012.1	125972525	Clostridium thermocellum ATCC 27405 chromosome	99
NC_015856.1	340785197	Collimonas fungivorans Ter331 chromosome	36
NC_013446.1	264676136	Comamonas testosteroni CNB-2 chromosome	23
NC_017030.1	383452024	Corallococcus coralloides DSM 2259 chromosome	19
NC_009799.2	160693214	Corynebacterium phage BFK20	204
NC_009816.1	157310906	Corynebacterium phage P1201	56
NC_017317.1	384514544	Corynebacterium ulcerans 809 chromosome	10
NC_006658.1	57659643	Cotesia congregata bracovirus segment Circle31	497
NC_006659.1	57659681	Cotesia congregata bracovirus segment Circle32	38
NC_003663.2	30844336	Cowpox virus	11
NC_014230.1	298206591	Croceibacter atlanticus HTCC2559 chromosome	12
NC_008030.1	96980809	Crocodilepox virus	92
NC_007973.1	94308945	Cupriavidus metallidurans CH34 chromosome	38
NC_015726.1	339324158	Cupriavidus necator N-1 chromosome 1	46
NC_015723.1	339321330	Cupriavidus necator N-1 chromosome 2	7
NC_015727.1	339327781	Cupriavidus necator N-1 plasmid BB1p	27
NC_010528.1	188590795	Cupriavidus taiwanensis LMG 19424 chromosome 1	23
NC_010530.1	188591847	Cupriavidus taiwanensis LMG 19424 chromosome 2	21
NC_013021.1	254729462	Cyanophage PSS2	198
NC_009531.1	148724443	Cyanophage Syn5	340
NC_015914.1	343082721	Cyclobacterium marinum DSM 745 chromosome	12
NC_009127.1	131840030	Cyprinid herpesvirus 3	401
NC_008255.1	110636427	Cytophaga hutchinsonii ATCC 33406 chromosome	65
NC_016616.1	372486701	Dechlorosoma suillum PS chromosome	84
NC_006966.1	62422552	Deerpox virus W-848-83	222
NC_013697.1	282598938	Deftia phage phiW-14	76
NC_008025.1	94984109	Deinococcus geothermalis DSM 11300	10
NC_001263.1	15805042	Deinococcus radiodurans R1 chromosome 1	10
NC_010002.1	160895450	Delftia acidovorans SPH-1 chromosome	369
NC_015563.1	333911667	Delftia sp. Cs1-4 chromosome	292
NC_011830.1	219666071	Desulfitobacterium hafniense DCB-2 chromosome	21
NC_007907.1	89892746	Desulfitobacterium hafniense Y51	79
NC_013216.1	258513366	Desulfotomaculum acetoxidans DSM 771 chromosome	10
NC_015565.1	333922237	Desulfotomaculum carboxydivorans CO-1-SRB chromosome	16
NC_015573.1	333977506	Desulfotomaculum kuznetsovii DSM 6115 chromosome	9
NC_015589.1	334338613	Desulfotomaculum ruminis DSM 2154 chromosome	30
NC_007519.1	78355047	Desulfovibrio alaskensis G20 chromosome	12
NC_016803.1	376294792	Desulfovibrio desulfuricans ND132 chromosome	15
NC_012881.1	242277482	Desulfovibrio salexigens DSM 2638 chromosome	7
NC_011769.1	218885109	Desulfovibrio vulgaris str. 'Miyazaki F' chromosome	8
NC_011335.1	208436764	Diadromus pulchellus ascovirus 4a	58
NC_012880.1	242237460	Dickeya dadantii Ech703 chromosome	34
NC_009952.1	159042556	Dinoroseobacter shibae DFL 12 chromosome	7
NC_009955.1	159046135	Dinoroseobacter shibae DFL 12 plasmid pDSHI01	18
NC_013037.1	255033817	Dyadobacter fermentans DSM 18053 chromosome	200
NC_002687.1	13242472	Ectocarpus siliculosus virus 1	404
NC_013508.1	269137358	Edwardsiella tarda EIB202 chromosome	34
NC_013204.1	257789778	Eggerthella lenta DSM 2243 chromosome	300
NC_015738.1	339443684	Eggerthella sp. YY7918	34
NC_007346.1	73852470	Emiliania huxleyi virus 86	607
NC_015969.1	345301759	Enterobacter asburiae LF7a plasmid pENTAS02	45
NC_016514.1	365968300	Enterobacter cloacae EcWSU1 chromosome	33
NC_014121.1	296100371	Enterobacter cloacae subsp. cloacae ATCC 13047 chromosome	8
NC_009436.1	146309667	Enterobacter sp. 638	52
NC_011045.1	194100359	Enterobacteria phage 13a	22
NC_001330.1	9625355	Enterobacteria phage alpha3	18
NC_004813.1	31044225	Enterobacteria phage BP-4795	35
NC_011042.1	194100305	Enterobacteria phage EcoDS1	60
NC_010583.1	182682799	Enterobacteria phage EPS7	133
NC_004775.1	30387379	Enterobacteria phage epsilon15	1766
NC_006949.1	62362213	Enterobacteria phage ES18	438
NC_005282.1	38707640	Enterobacteria phage Felix 01	202
NC_010463.1	169936017	Enterobacteria phage Fels-2	77
NC_002166.1	9634119	Enterobacteria phage HK022	301
NC_002730.1	13559823	Enterobacteria phage HK620	1033
NC_002167.1	9634155	Enterobacteria phage HK97	227
NC_012741.1	238695156	Enterobacteria phage JS10	98
NC_012740.1	238694878	Enterobacteria phage JSE	121
NC_008152.1	108861984	Enterobacteria phage K1-5	89
NC_007637.1	83571714	Enterobacteria phage K1E	99
NC_007456.1	77118167	Enterobacteria phage K1F	73
NC_001416.1	9626243	Enterobacteria phage lambda	528
NC_009936.1	158345134	Enterobacteria phage LKA1	16
NC_010237.1	170783609	Enterobacteria phage Min27	158
NC_001901.1	9630464	Enterobacteria phage N15	188
NC_008720.1	119952179	Enterobacteria phage N4	247
NC_005856.1	46401626	Enterobacteria phage P1	497
NC_001895.1	9630327	Enterobacteria phage P2	33
NC_002371.2	51236723	Enterobacteria phage P22 virus	74
NC_001609.1	9627507	Enterobacteria phage P4	35
NC_009821.1	157311299	Enterobacteria phage Phi1	53
NC_010324.1	167583555	Enterobacteria phage phiEco32	149
NC_010106.1	161617915	Enterobacteria phage phiEcoM-GJ1	281
NC_003356.1	18249864	Enterobacteria phage phiP27	435
NC_001421.2	159192286	Enterobacteria phage PRD1	11
NC_005340.1	41057352	Enterobacteria phage PsP3	71
NC_012638.1	228861315	Enterobacteria phage RB14	23
NC_014467.1	304373555	Enterobacteria phage RB16	336
NC_008515.1	116326222	Enterobacteria phage RB32	952
NC_007023.1	66391451	Enterobacteria phage RB43	81
NC_005066.1	33620426	Enterobacteria phage RB49	7
NC_012635.1	228860932	Enterobacteria phage RB51	11
NC_004928.1	32453484	Enterobacteria phage RB69	77
NC_005344.1	41057278	Enterobacteria phage Sf6	1501
NC_003444.1	19548987	Enterobacteria phage SfV	28
NC_004831.2	31880044	Enterobacteria phage SP6	104
NC_012223.1	225220072	Enterobacteria phage SSL-2009a	22
NC_005841.1	46358648	Enterobacteria phage ST104	30
NC_004348.1	24371534	Enterobacteria phage ST64T	46
NC_000866.4	29366675	Enterobacteria phage T4	344
NC_005859.1	46401737	Enterobacteria phage T5	528
NC_009540.1	148734472	Enterobacteria phage TLS	24
NC_012749.1	238801731	Enterobacteria phage WV8	199
NC_011356.1	209427726	Enterobacteria phage YYZ-2008	31
NC_017312.1	384516725	Enterococcus faecalis 62 chromosome	176
NC_017316.1	384511964	Enterococcus faecalis OG1RF chromosome	9
NC_004668.1	29374661	Enterococcus faecalis V583 chromosome	42
NC_012419.1	225626377	Enterococcus phage EFAP-1	94
NC_013696.1	282598706	Enterococcus phage phiEf11	1219
NC_009904.1	158079296	Enterococcus phage phiEF24C	572
NC_013646.1	281416323	Enterococcus phage phiFL1A	1170
NC_013643.1	281416490	Enterococcus phage phiFL2A	249
NC_013648.1	281416213	Enterococcus phage phiFL3A	2154
NC_013644.1	281416434	Enterococcus phage phiFL4A	9908
NC_003083.1	15320657	Epiphyas postvittana NPV	8
NC_001491.2	50313241	Equid herpesvirus 1	19
NC_001650.1	9628002	Equid herpesvirus 2	850
NC_001844.1	9629732	Equid herpesvirus 4	28
NC_011644.1	216905852	Equid herpesvirus 9	64
NC_011811.1	219681259	Erwinia phage phiEa21-4	787
NC_015601.1	336065242	Erysipelothrix rhusiopathiae str. Fujisawa chromosome	36
NC_007722.1	85372828	Erythrobacter litoralis HTCC2594 chromosome	85
NC_008253.1	110640213	Escherichia coli 536	77
NC_011748.1	218693476	Escherichia coli 55989 chromosome	811
NC_008563.1	117622295	Escherichia coli APEC O1 chromosome	5285
NC_010468.1	170018061	Escherichia coli ATCC 8739 chromosome	53
NC_012967.1	254160123	Escherichia coli B str. REL606 chromosome	89
NC_012947.1	253771435	Escherichia coli 'BL21-Gold(DE3)pLysS AG' chromosome	12
NC_012759.1	238899406	Escherichia coli BW2952 chromosome	152
NC_004431.1	26245917	Escherichia coli CFT073 chromosome	67
NC_011745.1	218687878	Escherichia coli ED1a chromosome	46
NC_009800.1	157159467	Escherichia coli HS	555
NC_011750.1	218698419	Escherichia coli IAI39 chromosome	8716
NC_016902.1	378710836	Escherichia coli KO11FL chromosome	431
NC_013353.1	260842239	Escherichia coli O103:H2 str. 12009	10
NC_013364.1	260866153	Escherichia coli O111:H- str. 11128	464
NC_011601.1	215485161	Escherichia coli O127:H6 str. E2348/69 chromosome	901
NC_011603.1	215276192	Escherichia coli O127:H6 str. E2348/69 plasmid pMAR2	12
NC_013008.1	254791136	Escherichia coli O157:H7 str. TW14359 chromosome	168
NC_013361.1	260853213	Escherichia coli O26:H11 str. 11368 chromosome	751
NC_013941.1	291280824	Escherichia coli O55:H7 str. CB9615 chromosome	151
NC_011742.1	218556939	Escherichia coli S88 chromosome	302
NC_011411.1	209916825	Escherichia coli SE11 plasmid pSE11-6	50
NC_010498.1	170679574	Escherichia coli SMS-3-5 chromosome	10
NC_000913.2	49175990	Escherichia coli str. K-12 substr. MG1655 chromosome	11
NC_011751.1	218703261	Escherichia coli UMN026 chromosome	590
NC_011740.1	218547440	Escherichia fergusonii ATCC 35469 chromosome	207
NC_013594.1	281199644	Escherichia phage D108	7
NC_007804.2	155370093	Escherichia phage phiV10	13011
NC_011041.1	194172859	Escherichia phage rv5	13815
NC_014828.1	317131008	Ethanoligenens harbinense YUAN-3 chromosome	526
NC_012778.1	238915976	Eubacterium eligens ATCC 27750 chromosome	233
NC_012782.1	238909104	Eubacterium eligens ATCC 27750 plasmid unnamed	146
NC_012780.1	238921767	Eubacterium eligens ATCC 27750 plasmid unnamed	124
NC_014624.1	310825631	Eubacterium limosum KIST612 chromosome	344
NC_012781.1	238922432	Eubacterium rectale ATCC 33656	1523
NC_012639.1	228861590	Euproctis pseudoconspersa nucleopolyhedrovirus	334
NC_012673.1	229915734	Exiguobacterium sp. AT1b chromosome	18
NC_011183.1	197322349	Feldmannia species virus	113
NC_013590.2	281190771	Felid herpesvirus 1	18
NC_013410.1	261414414	Fibrobacter succinogenes subsp. succinogenes S85 chromosome	11
NC_016630.1	374307319	Filifactor alocis ATCC 35896 chromosome	34
NC_010376.1	169823697	Finegoldia magna ATCC 29328 chromosome	10
NC_013062.1	255534169	Flavobacteriaceae bacterium 3519-10	14
NC_016001.1	347534971	Flavobacterium branchiophilum FL-15	388
NC_016510.1	365959083	Flavobacterium columnare ATCC 49512 chromosome	174
NC_017025.1	383449352	Flavobacterium indicum GPTSA100-9	237
NC_009441.1	146297766	Flavobacterium johnsoniae UW101 chromosome	1364
NC_006356.2	77020112	Flavobacterium phage 11b	1746
NC_009613.1	150024114	Flavobacterium psychrophilum JIP02/86 chromosome	458
NC_015321.1	327402011	Fluviicola taffensis DSM 16823 chromosome	34
NC_002188.1	9634679	Fowlpox virus	32
NC_014666.1	312193897	Frankia sp. EuI1c chromosome	13
NC_017033.1	383315351	Frateuria aurantia DSM 6220 chromosome	11
NC_005946.1	49237297	Frog virus 3	29
NC_003454.1	19703352	Fusobacterium nucleatum subsp. nucleatum ATCC 25586 chromosome	23
NC_015460.1	332288085	Gallibacterium anatis UMN179 chromosome	11
NC_002229.3	125745044	Gallid herpesvirus 2	13
NC_014366.1	304309652	Gamma proteobacterium HdN1 chromosome	8
NC_012489.1	226225406	Gemmatimonas aurantiaca T-27	31
NC_008376.2	124300942	Geobacillus phage GBSV1	1957
NC_014915.1	319765157	Geobacillus sp. Y412MC52 chromosome	11
NC_009328.1	138893679	Geobacillus thermodenitrificans NG80-2 chromosome	14
NC_016593.1	375006802	Geobacillus thermoleovorans CCB_US3_UF5 chromosome	13
NC_009552.2	158380386	Geobacillus virus E2	1030
NC_010814.1	189423082	Geobacter lovleyi SZ chromosome	12
NC_014973.1	322417545	Geobacter sp. M18 chromosome	10
NC_010356.1	168804017	Glossina pallidipes salivary gland hypertrophy virus	11
NC_011365.1	209542188	Gluconacetobacter diazotrophicus PAl 5 chromosome	22
NC_016027.1	347759221	Gluconacetobacter xylinus NBRC 3288	8
NC_008912.1	124378202	Glypta fumiferanae ichnovirus segment C9	6
NC_004003.1	21426072	Goatpox virus Pellor	14
NC_016906.1	378715556	Gordonia polyisoprenivorans VH2 chromosome	10
NC_008343.1	114326664	Granulibacter bethesdensis CGDNIH1 chromosome	13
NC_009240.1	134303398	Gryllus bimaculatus nudivirus	163
NC_016809.1	378696079	Haemophilus influenzae 10810	14
NC_014922.1	319774951	Haemophilus influenzae F3047	9
NC_015964.1	345428590	Haemophilus parainfluenzae T3T1	187
NC_011852.1	219870279	Haemophilus parasuis SH0165 chromosome	8
NC_003315.1	17981815	Haemophilus phage HP2	13
NC_013440.1	262193326	Haliangium ochraceum DSM 14365 chromosome	16
NC_015510.1	332661999	Haliscomenobacter hydrossis DSM 1100 chromosome	33
NC_007217.1	71647259	Haloarcula phage SH1	56
NC_010342.1	167832345	Halomonas phage phiHAP-1	161
NC_004927.1	32453825	Halovirus HF1	242
NC_004917.1	32265499	Helicobacter hepaticus ATCC 51449 chromosome	16
NC_011615.1	215401232	Helicoverpa armigera multiple nucleopolyhedrovirus	11
NC_003094.2	51010904	Helicoverpa armigera NPV	10
NC_003349.1	18138257	Helicoverpa zea SNPV	42
NC_010337.2	255961476	Heliobacterium modesticaldum Ice1 chromosome	47
NC_009233.1	134287156	Heliothis virescens ascovirus 3e	80
NC_014323.1	300309346	Herbaspirillum seropedicae SmR1 chromosome	66
NC_015318.1	327398173	Hippea maritima DSM 10411 chromosome	8
NC_005807.1	45390216	Honeysuckle yellow vein virus-[UK1]	13
NC_010956.1	190340974	Human adenovirus D	6
NC_003266.2	51527264	Human adenovirus E	13
NC_001806.1	9629378	Human herpesvirus 1	57
NC_001798.1	9629267	Human herpesvirus 2	199
NC_001348.1	9625875	Human herpesvirus 3	6
NC_009334.1	139424470	Human herpesvirus 4	142
NC_007605.1	82503188	Human herpesvirus 4 type 1	117
NC_006273.2	155573622	Human herpesvirus 5	69
NC_001664.2	224020395	Human herpesvirus 6A	178
NC_000898.1	9633069	Human herpesvirus 6B	25
NC_009333.1	139472801	Human herpesvirus 8	1068
NC_001576.1	9627257	Human papillomavirus type 10	14
NC_014321.1	300116737	Hyperthermophilic Archaeal Virus 2	8
NC_007767.1	86355520	Hyphantria cunea nucleopolyhedrovirus	8
NC_014313.1	300021538	Hyphomicrobium denitrificans ATCC 51888 chromosome	45
NC_015717.1	338736863	Hyphomicrobium sp. MC1	21
NC_001493.1	9626821	Ictalurid herpesvirus 1	33
NC_014632.1	310777805	Ilyobacter polytropus DSM 2926 chromosome	9
NC_003494.1	19881405	Infectious spleen and kidney necrosis virus	98
NC_014830.1	317123177	Intrasporangium calvum DSM 43043 chromosome	14
NC_003038.1	15078713	Invertebrate iridescent virus 6	248
NC_011142.1	197085614	Iodobacteriophage phiPLPE	529
NC_009659.1	152979768	Janthinobacterium sp. Marseille chromosome	59
NC_016109.1	357386972	Kitasatospora setae KM-6054	7
NC_014036.1	294661423	Klebsiella phage KP15	48
NC_013647.1	281416278	Klebsiella phage KP32	9
NC_013649.2	294661411	Klebsiella phage KP34	201
NC_005857.1	46402086	Klebsiella phage phiKO2	197
NC_011283.1	206575712	Klebsiella pneumoniae 342 chromosome	11
NC_016845.1	378976159	Klebsiella pneumoniae subsp. pneumoniae HS11286 chromosome	27
NC_016839.1	378975832	Klebsiella pneumoniae subsp. pneumoniae HS11286 plasmid pKPHS3	8
NC_010617.1	184199646	Kocuria rhizophila DC2201	12
NC_015638.1	336171143	Lacinutrix sp. 5H-3-7-4 chromosome	34
NC_015214.1	325955721	Lactobacillus acidophilus 30SC chromosome	9
NC_008497.1	116332681	Lactobacillus brevis ATCC 367	19
NC_014334.1	301065125	Lactobacillus casei str. Zhang chromosome	15
NC_010179.2	169794178	Lactobacillus johnsonii prophage Lj771	568
NC_004112.1	22296522	Lactobacillus phage A2	774
NC_007924.1	90592575	Lactobacillus phage KC5a	361
NC_012530.1	226377630	Lactobacillus phage Lb338-1	244
NC_007501.1	77999988	Lactobacillus phage Lc-Nu	466
NC_009554.1	148750834	Lactobacillus phage LL-H	440
NC_006565.1	56693048	Lactobacillus phage LP65	1298
NC_011104.1	195661200	Lactobacillus phage Lrm1	1422
NC_011801.1	219563197	Lactobacillus phage Lv-1	520
NC_005893.1	48697258	Lactobacillus phage phiAT3	408
NC_004305.1	23455771	Lactobacillus phage phig1e	651
NC_006936.1	62327085	Lactobacillus phage phiJL-1	94
NC_005354.1	41179287	Lactobacillus prophage Lj928	583
NC_005355.1	41179217	Lactobacillus prophage Lj965	1960
NC_000896.1	9633000	Lactobacillus prophage phiadh	351
NC_013199.1	258538191	Lactobacillus rhamnosus Lc 705 chromosome	10
NC_015975.1	347524522	Lactobacillus ruminis ATCC 27782 chromosome	36
NC_007929.1	90960990	Lactobacillus salivarius UCC118	15
NC_008527.1	116510843	Lactococcus lactis subsp. cremoris SK11	19
NC_002662.1	15671982	Lactococcus lactis subsp. lactis Il1403	17
NC_013656.1	281490498	Lactococcus lactis subsp. lactis KF147 chromosome	29
NC_010576.1	182637477	Lactococcus phage 1706	11308
NC_004746.1	30089861	Lactococcus phage 4268	760
NC_008370.1	115315572	Lactococcus phage 712	392
NC_011046.1	194097521	Lactococcus phage bIBB29	730
NC_001909.1	9630566	Lactococcus phage bIL170	719
NC_001629.1	9627909	Lactococcus phage bIL67	32
NC_002796.1	14251125	Lactococcus phage BK5-T	240
NC_001706.1	9628660	Lactococcus phage c2	126
NC_008371.1	115315628	Lactococcus phage jj50	719
NC_009817.1	157311004	Lactococcus phage KSY1	772
NC_008363.1	115304210	Lactococcus phage P008	879
NC_012663.1	229604969	Lactococcus phage P087	222
NC_005822.1	45597386	Lactococcus phage phiLC3	677
NC_008364.1	115304270	Lactococcus phage Q54	66
NC_004302.1	23455719	Lactococcus phage r1t	186
NC_001835.1	9629653	Lactococcus phage sk1	195
NC_002747.1	13786531	Lactococcus phage TP901-1	274
NC_002703.1	13487801	Lactococcus phage Tuc2009	562
NC_004066.1	21716072	Lactococcus phage ul36	485
NC_002666.1	13095680	Lactococcus prophage bIL285	774
NC_002667.1	13095743	Lactococcus prophage bIL286	210
NC_002668.1	13095805	Lactococcus prophage bIL309	528
NC_002669.1	13095862	Lactococcus prophage bIL310	14
NC_002670.1	13095658	Lactococcus prophage bIL311	422
NC_002671.1	13095891	Lactococcus prophage bIL312	63
NC_012559.1	226938934	Laribacter hongkongensis HLHK9	8
NC_008011.1	94986445	Lawsonia intracellularis PHE/MN1-00 chromosome	50
NC_014655.1	312128809	Leadbetterella byssophila DSM 17132 chromosome	35
NC_013861.1	289163353	Legionella longbeachae NSW150 chromosome	159
NC_006368.1	54295983	Legionella pneumophila str. Paris	21
NC_016811.1	378775961	Legionella pneumophila subsp. pneumophila ATCC 43290 chromosome	25
NC_006087.1	50953925	Leifsonia xyli subsp. xyli str. CTCB07 chromosome	15
NC_010524.1	171056692	Leptothrix cholodnii SP-6 chromosome	320
NC_013192.1	257124814	Leptotrichia buccalis C-1013-b chromosome	8
NC_008348.1	114679849	Leucania separata nuclear polyhedrosis virus	73
NC_012488.1	226222639	Listeria monocytogenes Clip81459	6
NC_009815.1	157325422	Listeria phage A006	1098
NC_003216.1	16798783	Listeria phage A118	533
NC_009810.1	157324960	Listeria phage A500	624
NC_009811.2	197322500	Listeria phage A511	2540
NC_009812.1	157325217	Listeria phage B025	155
NC_009813.1	157325284	Listeria phage B054	1627
NC_009814.1	157325365	Listeria phage P35	393
NC_011308.1	207270774	Listeria phage P40	832
NC_013891.1	289433373	Listeria seeligeri serovar 1/2b str. SLCC3954 chromosome	12
NC_008555.1	116871422	Listeria welshimeri serovar 6b str. SLCC5334 chromosome	19
NC_006953.1	62362363	Listonella phage phiHSIC	417
NC_001973.1	9630966	Lymantria dispar MNPV	42
NC_013953.1	292397674	Lymantria xylina MNPV	117
NC_005902.1	48843719	Lymphocystis disease virus - isolate China	14
NC_010382.1	169825618	Lysinibacillus sphaericus C3-41 chromosome	29
NC_004812.1	30984428	Macacine herpesvirus 1	339
NC_006146.1	51518014	Macacine herpesvirus 4	17
NC_003401.1	18653809	Macacine herpesvirus 5	11
NC_011999.1	222150250	Macrococcus caseolyticus JCSC5402	12
NC_007626.1	83309099	Magnetospirillum magneticum AMB-1 chromosome	9
NC_015520.1	332980605	Mahella australiensis 50-1 BON chromosome	10
NC_003529.1	20069879	Mamestra configurata NPV-A	203
NC_004117.1	22549402	Mamestra configurata NPV-B	28
NC_008201.1	109289936	Mannheimia phage phiMHaA1	27
NC_014472.1	305664376	Maribacter sp. HTCC2170 chromosome	23
NC_015276.1	326793322	Marinomonas mediterranea MMB-1 chromosome	4
NC_014759.1	313674129	Marivirga tractuosa DSM 4126 chromosome	19
NC_013756.1	284504040	Marseillevirus	642
NC_015873.1	348025247	Megasphaera elsdenii DSM 20460	88
NC_001993.1	9631294	Melanoplus sanguinipes entomopoxvirus	157
NC_002678.2	57165207	Mesorhizobium loti MAFF303099 chromosome	24
NC_015675.1	337264537	Mesorhizobium opportunistum WSM2075 chromosome	14
NC_001902.1	9630525	Methanobacterium phage psiM2	5
NC_009515.1	148642060	Methanobrevibacter smithii ATCC 35061 chromosome	108
NC_014507.1	307352168	Methanoplanus petrolearius DSM 11571 chromosome	16
NC_002628.2	31343652	Methanothermobacter prophage psiM100	30
NC_008825.1	124265193	Methylibium petroleiphilum PM1 chromosome	291
NC_007947.1	91774356	Methylobacillus flagellatus KT	20
NC_011758.1	218533256	methylobacterium chloromethanicum CM4 plasmid pMCHL01	16
NC_012808.1	240136783	Methylobacterium extorquens AM1	26
NC_012811.1	240141776	Methylobacterium extorquens AM1 megaplasmid	8
NC_012988.1	254558653	Methylobacterium extorquens DM4	31
NC_012987.1	254558118	Methylobacterium extorquens DM4 plasmid p1METDI	15
NC_011894.1	220920054	Methylobacterium nodulans ORS 2060 chromosome	10
NC_010725.1	188579286	Methylobacterium populi BJ001 chromosome	47
NC_010727.1	188584601	Methylobacterium populi BJ001 plasmid pMPOP01	62
NC_010721.1	188579259	Methylobacterium populi BJ001 plasmid pMPOP02	106
NC_010505.1	170746450	Methylobacterium radiotolerans JCM 2831 chromosome	12
NC_010511.1	170738367	Methylobacterium sp. 4-46 chromosome	11
NC_011666.1	217976200	Methylocella silvestris BL2 chromosome	10
NC_012968.1	253995374	Methylotenera mobilis JLW8 chromosome	17
NC_012969.1	253997713	Methylovorus glucosetrophus SIP3-4 chromosome	8
NC_014733.1	313199777	Methylovorus sp. MP688 chromosome	48
NC_009603.1	149882781	Microbacterium phage Min1	440
NC_008562.1	117530171	Microcystis phage Ma-LMM01	199
NC_014246.1	298345126	Mobiluncus curtisii ATCC 43063 chromosome	119
NC_001731.1	9628932	Molluscum contagiosum virus subtype 1	108
NC_003310.1	17974913	Monkeypox virus Zaire-96-I-16	32
NC_015945.1	344201337	Muricauda ruestringensis DSM 13258 chromosome	28
NC_004065.1	21716071	Murid herpesvirus 1	51
NC_002512.2	20198505	Murid herpesvirus 2	545
NC_010397.1	169627108	Mycobacterium abscessus ATCC 19977 chromosome 1	11
NC_002944.2	41406098	Mycobacterium avium subsp. paratuberculosis K-10	19
NC_016947.1	379752013	Mycobacterium intracellulare MOTT-02 chromosome	15
NC_008194.1	109302753	Mycobacterium phage 244	34
NC_012788.1	239590011	Mycobacterium phage Angel	104
NC_014458.1	304360758	Mycobacterium phage Angelica	29
NC_013936.1	291084859	Mycobacterium phage Ardmore	39
NC_004689.1	29566975	Mycobacterium phage Barnyard	9
NC_011291.1	206599544	Mycobacterium phage Brujita	747
NC_004687.1	29566511	Mycobacterium phage Bxz1	30
NC_004682.1	29566021	Mycobacterium phage Bxz2	49
NC_011271.1	204305660	Mycobacterium phage Cali	221
NC_008207.1	109393216	Mycobacterium phage Catera	35
NC_008203.1	109392453	Mycobacterium phage Che12	350
NC_004680.1	29565766	Mycobacterium phage Che8	21
NC_004683.1	29566108	Mycobacterium phage Che9c	293
NC_004686.1	29566407	Mycobacterium phage Che9d	209
NC_004681.1	29565879	Mycobacterium phage Cjw1	43
NC_008195.1	109392353	Mycobacterium phage Cooper	338
NC_004685.1	29566284	Mycobacterium phage Corndog	58
NC_014459.1	304360853	Mycobacterium phage CrimD	973
NC_001900.1	9630386	Mycobacterium phage D29	314
NC_011022.1	192823813	Mycobacterium phage DD5	19
NC_013650.1	281415946	Mycobacterium phage ET08	559
NC_009993.2	358356445	Mycobacterium phage Giles	392
NC_011290.1	206599706	Mycobacterium phage Gumball	58
NC_011020.1	192823901	Mycobacterium phage Jasper	15
NC_011019.1	192823996	Mycobacterium phage KBG	11
NC_011292.1	206599983	Mycobacterium phage Konstantine	9
NC_011056.1	194303053	Mycobacterium phage Kostya	1153
NC_001335.1	9625433	Mycobacterium phage L5	21
NC_014461.1	304360949	Mycobacterium phage LeBron	175
NC_008196.1	109392186	Mycobacterium phage Llij	41
NC_011273.1	203454602	Mycobacterium phage Myrna	756
NC_011044.1	194100514	Mycobacterium phage Nigel	2972
NC_004688.1	29566737	Mycobacterium phage Omega	560
NC_011287.1	206600079	Mycobacterium phage Pacc40	313
NC_013694.1	282598606	Mycobacterium phage Peaches	100
NC_011057.1	194303197	Mycobacterium phage Phaedrus	12
NC_012027.1	222435670	Mycobacterium phage Phlyer	1672
NC_008199.1	109521840	Mycobacterium phage Pipefish	46
NC_008200.1	109522567	Mycobacterium phage PLot	11
NC_011055.1	194303296	Mycobacterium phage Porky	310
NC_011039.1	194100609	Mycobacterium phage Predator	39
NC_011023.1	192824177	Mycobacterium phage Pukovnik	860
NC_008204.1	109521758	Mycobacterium phage Qyrzula	573
NC_011289.1	206600181	Mycobacterium phage Ramsey	399
NC_011272.1	203457352	Mycobacterium phage Rizal	94
NC_004684.1	29566193	Mycobacterium phage Rosebush	68
NC_011269.1	203458877	Mycobacterium phage ScottMcG	35
NC_011267.1	203463359	Mycobacterium phage Solon	256
NC_011270.1	203460520	Mycobacterium phage Spud	67
NC_003387.1	18496886	Mycobacterium phage TM4	88
NC_009820.1	157311189	Mycobacterium phage Tweety	31
NC_009877.1	157786393	Mycobacterium phage U2	37
NC_008206.1	109521437	Mycobacterium phage Wildcat	43
NC_015576.1	333988640	Mycobacterium sp. JDM601 chromosome	6
NC_009077.1	126432613	Mycobacterium sp. JLS chromosome	9
NC_014814.1	315441696	Mycobacterium sp. Spyr1 chromosome	10
NC_008726.1	120401028	Mycobacterium vanbaalenii PYR-1 chromosome	25
NC_014014.1	294155300	Mycoplasma crocodyli MP145 chromosome	12
NC_015431.1	331703020	Mycoplasma mycoides subsp. capri LC str. 95010	30
NC_005364.2	127763381	Mycoplasma mycoides subsp. mycoides SC str. PG1 chromosome	16
NC_002515.1	9910036	Mycoplasma phage P1	15
NC_003085.1	15320570	Myxococcus phage Mx8	147
NC_001132.2	18450236	Myxoma virus	61
NC_013235.1	258650271	Nakamurella multipartita DSM 44233 chromosome	10
NC_004084.1	22091104	Natrialba phage PhiCh1	304
NC_012115.1	224372070	Nautilia profundicola AmH chromosome	18
NC_017514.1	385340991	Neisseria meningitidis M01-240149 chromosome	10
NC_016609.1	375143366	Niastella koreensis GR20-10 chromosome	414
NC_007964.1	92115633	Nitrobacter hamburgensis X14 chromosome	138
NC_007960.1	92109490	Nitrobacter hamburgensis X14 plasmid 2	15
NC_007406.1	75674199	Nitrobacter winogradskyi Nb-255 chromosome	48
NC_007484.1	77163561	Nitrosococcus oceani ATCC 19707 chromosome	6
NC_004757.1	30248031	Nitrosomonas europaea ATCC 19718 chromosome	10
NC_006361.1	54021964	Nocardia farcinica IFM 10152 chromosome	23
NC_007794.1	87198026	Novosphingobium aromaticivorans DSM 12444 chromosome	189
NC_009427.1	146275626	Novosphingobium aromaticivorans DSM 12444 plasmid pNL2	84
NC_015580.1	334139601	Novosphingobium sp. PP1Y	420
NC_015579.1	334133217	Novosphingobium sp. PP1Y plasmid Lpl	52
NC_015583.1	334144765	Novosphingobium sp. PP1Y plasmid Mpl	151
NC_016745.1	374333820	Oceanimonas sp. GK1 chromosome	10
NC_004193.1	23097455	Oceanobacillus iheyensis HTE831 chromosome	48
NC_015160.1	325278757	Odoribacter splanchnicus DSM 20712 chromosome	1889
NC_015684.1	337739247	Oligotropha carboxidovorans OM5 chromosome	43
NC_015689.1	337739122	Oligotropha carboxidovorans OM5 plasmid pHCG3	12
NC_015685.1	337738957	Oligotropha carboxidovorans OM5 plasmid pOC167	41
NC_014363.1	302334808	Olsenella uli DSM 7084 chromosome	177
NC_005303.2	255961248	Onion yellows phytoplasma OY-M	13
NC_010571.1	182411826	Opitutus terrae PB90-1 chromosome	26
NC_005336.1	41057066	Orf virus	76
NC_010276.1	165969010	Orgyia leucostigma NPV	28
NC_001875.2	11038431	Orgyia pseudotsugata MNPV	125
NC_011588.1	213159268	Oryctes rhinoceros virus	10
NC_016048.1	350268398	Oscillibacter valericigenes Sjm18-20	3124
NC_013288.1	260665870	Ostreococcus tauri virus 1	498
NC_007646.1	83642839	Ovine herpesvirus 2	91
NC_016935.1	379718015	Paenibacillus mucilaginosus 3016 chromosome	13
NC_014734.1	313202490	Paludibacter propionicigenes WB4 chromosome	97
NC_003521.1	20026600	Panine herpesvirus 2	135
NC_014837.1	317046238	Pantoea sp. At-9b chromosome	8
NC_007653.1	83722567	Papiine herpesvirus 2	827
NC_009615.1	150006674	Parabacteroides distasonis ATCC 8503 chromosome	9422
NC_008686.1	119382757	Paracoccus denitrificans PD1222 chromosome 1	11
NC_000852.5	340025671	Paramecium bursaria Chlorella virus 1	1000
NC_009899.1	157953191	Paramecium bursaria Chlorella virus AR158	324
NC_008603.1	118496614	Paramecium bursaria Chlorella virus FR483	227
NC_009898.1	157952304	Paramecium bursaria Chlorella virus NY2A	299
NC_009719.1	154250456	Parvibaculum lavamentivorans DS-1 chromosome	68
NC_013061.1	255529916	Pedobacter heparinus DSM 2366 chromosome	41
NC_015177.1	325102757	Pedobacter saltans DSM 12145 chromosome	242
NC_016078.1	357383074	Pelagibacterium halotolerans B2 chromosome	36
NC_008609.1	118578449	Pelobacter propionicus DSM 2379 chromosome	21
NC_009454.1	147676335	Pelotomaculum thermopropionicum SI chromosome	20
NC_007218.1	71658845	Penaeus merguiensis densovirus	36
NC_009514.1	148609382	Phage cdtI	178
NC_010392.1	169257208	Phage Gifsy-1	130
NC_010393.1	169257267	Phage Gifsy-2	113
NC_006938.1	62327168	Phage phiJL001	224
NC_011144.1	197103466	Phenylobacterium zucineum HLK1 chromosome	76
NC_011143.1	197103140	Phenylobacterium zucineum HLK1 plasmid unnamed	9
NC_004062.1	21686665	Phthorimaea operculella granulovirus	50
NC_013797.1	288804639	Pieris rapae granulovirus	6
NC_002593.1	11068003	Plutella xylostella granulovirus	39
NC_008349.1	114680053	Plutella xylostella multiple nucleopolyhedrovirus	17
NC_008781.1	121602919	Polaromonas naphthalenivorans CJ2 chromosome	27
NC_008758.1	121583017	Polaromonas naphthalenivorans CJ2 plasmid pPNAP02	11
NC_007948.1	91785913	Polaromonas sp. JS666 chromosome	34
NC_007949.1	91790731	Polaromonas sp. JS666 plasmid 1	12
NC_015259.1	328541624	Polymorphum gilvum SL003B-26A1 chromosome	34
NC_005869.1	46852402	Porcine adenovirus A	34
NC_015501.1	332299201	Porphyromonas asaccharolytica DSM 20707 chromosome	26
NC_015311.1	327312315	Prevotella denticola F0289 chromosome	550
NC_014370.1	302344773	Prevotella melaninogenica ATCC 25845 chromosome I	350
NC_014371.1	302346166	Prevotella melaninogenica ATCC 25845 chromosome II	572
NC_014033.1	294672793	Prevotella ruminicola 23 chromosome	864
NC_006884.2	312281391	Prochlorococcus phage P-SSM4	117
NC_006085.1	50841496	Propionibacterium acnes KPA171202	21
NC_016512.1	365963975	Propionibacterium acnes TypeIA2 P.acn17 chromosome	8
NC_016516.1	365972921	Propionibacterium acnes TypeIA2 P.acn33 chromosome	58
NC_014215.1	297625198	Propionibacterium freudenreichii subsp. shermanii CIRM-BIA1 chromosome	9
NC_009541.1	148727082	Propionibacterium phage PA6	492
NC_013772.1	285002275	Pseudaletia unipuncta granulovirus	25
NC_000867.1	9632857	Pseudoalteromonas phage PM2	93
NC_013804.1	288887367	Pseudocowpox virus	200
NC_016002.1	347537839	Pseudogulbenkiania sp. NH8B	125
NC_011770.1	218888746	Pseudomonas aeruginosa LESB58 chromosome	29
NC_009656.1	152983466	Pseudomonas aeruginosa PA7 chromosome	44
NC_002516.2	110645304	Pseudomonas aeruginosa PAO1 chromosome	9
NC_008463.1	116048575	Pseudomonas aeruginosa UCBPP-PA14 chromosome	19
NC_008027.1	104779316	Pseudomonas entomophila L48 chromosome	24
NC_016830.1	378947941	Pseudomonas fluorescens F113 chromosome	9
NC_004129.6	70728250	Pseudomonas fluorescens Pf-5 chromosome	11
NC_012660.1	229587578	Pseudomonas fluorescens SBW25 chromosome	13
NC_015556.1	333898208	Pseudomonas fulva 12-X chromosome	22
NC_015410.1	330500914	Pseudomonas mendocina NK-01 chromosome	10
NC_009439.1	146305042	Pseudomonas mendocina ymp chromosome	10
NC_010821.1	189490161	Pseudomonas phage 201phi2-1	437
NC_007806.1	89152531	Pseudomonas phage 73	3368
NC_006548.1	56692568	Pseudomonas phage B3	47
NC_002484.1	9635581	Pseudomonas phage D3	153
NC_007623.1	82700933	Pseudomonas phage EL	135
NC_007805.1	89152530	Pseudomonas phage F10	451
NC_006552.1	56692908	Pseudomonas phage F116	804
NC_007810.1	89158250	Pseudomonas phage F8	20
NC_004665.1	29366701	Pseudomonas phage gh-1	24
NC_011165.1	197261329	Pseudomonas phage LBL3	25
NC_013692.1	282598847	Pseudomonas phage LIT1	20
NC_010325.1	167600373	Pseudomonas phage LUZ24	477
NC_013691.1	282599392	Pseudomonas phage LUZ7	26
NC_007809.1	89155211	Pseudomonas phage M6	39
NC_009818.1	157834972	Pseudomonas phage MP22	30
NC_011613.1	215479976	Pseudomonas phage MP29	32
NC_011611.1	215479924	Pseudomonas phage MP38	33
NC_007808.1	89152533	Pseudomonas phage PA11	26
NC_011373.1	209552419	Pseudomonas phage PAJU2	203
NC_004466.2	40549402	Pseudomonas phage PaP3	12
NC_011810.1	219523869	Pseudomonas phage PB1	15
NC_013638.1	281306659	Pseudomonas phage phi-2	299
NC_003278.1	17313217	Pseudomonas phage phiCTX	518
NC_012418.1	225626323	Pseudomonas phage phikF77	14
NC_004629.1	29134936	Pseudomonas phage phiKZ	53
NC_011107.1	195546701	Pseudomonas phage PT2	3
NC_011756.1	218457801	Pseudomonas phage SN	48
NC_010116.1	162135082	Pseudomonas phage YuA	214
NC_002947.3	26986745	Pseudomonas putida KT2440 chromosome	8
NC_015733.1	339484941	Pseudomonas putida S16 chromosome	16
NC_009434.1	146280397	Pseudomonas stutzeri A1501 chromosome	67
NC_015740.1	339492077	Pseudomonas stutzeri ATCC 17588 = LMG 11199 chromosome	94
NC_004578.1	28867243	Pseudomonas syringae pv. tomato str. DC3000 chromosome	8
NC_016147.2	371486894	Pseudoxanthomonas spadix BD-a59 chromosome	63
NC_014924.1	319785620	Pseudoxanthomonas suwonensis 11-1 chromosome	147
NC_005264.1	38638196	Psittacid herpesvirus 1	11
NC_015458.1	332283253	Pusillimonas sp. T7-7 chromosome	59
NC_004323.1	23577820	Rachiplusia ou MNPV	8
NC_016818.1	383187966	Rahnella aquatilis CIP 78.65 = ATCC 33071 chromosome	23
NC_008313.1	113866031	Ralstonia eutropha H16 chromosome 1	20
NC_007347.1	73539706	Ralstonia eutropha JMP134 chromosome 1	15
NC_007336.1	72383731	Ralstonia eutropha JMP134 megaplasmid	8
NC_009382.1	145708074	Ralstonia phage phiRSA1	118
NC_011201.1	197935853	Ralstonia phage RSB1	194
NC_010811.2	269838879	Ralstonia phage RSL1	400
NC_011399.1	209901313	Ralstonia phage RSM3	166
NC_008575.1	118430711	Ralstonia phage RSS1	14
NC_012856.1	241661625	Ralstonia pickettii 12D chromosome 1	46
NC_012857.1	241665037	Ralstonia pickettii 12D chromosome 2	134
NC_012849.1	241114100	Ralstonia pickettii 12D plasmid pRp12D02	117
NC_010682.1	187927112	Ralstonia pickettii 12J chromosome 1	569
NC_010683.1	187930822	Ralstonia pickettii 12J plasmid pRPIC01	9
NC_014307.1	300702374	Ralstonia solanacearum CFBP2957 chromosome	9
NC_003295.1	17544719	Ralstonia solanacearum GMI1000 chromosome	30
NC_003296.1	17548221	Ralstonia solanacearum GMI1000 plasmid pGMI1000MP	12
NS_000197.2	226938549	Ralstonia solanacearum MolK2 unordered unplaced scaffolds, whole genome shotgun sequence	16
NC_014311.1	300689714	Ralstonia solanacearum PSI07 chromosome	12
NC_014310.1	300693042	Ralstonia solanacearum PSI07 megaplasmid	11
NC_015677.1	337277607	Ramlibacter tataouinensis TTB310 chromosome	23
NC_008211.1	109638461	Ranid herpesvirus 1	17
NC_008210.1	109638594	Ranid herpesvirus 2	46
NC_006934.1	62326506	Reticuloendotheliosis virus	9
NC_007761.1	86355669	Rhizobium etli CFN 42	9
NC_011371.1	209552195	Rhizobium leguminosarum bv. trifolii WSM2304 plasmid pRLG204	12
NC_008383.1	116255067	Rhizobium leguminosarum bv. viciae 3841 plasmid pRL8	12
NC_011103.1	195546530	Rhizobium phage 16-3	393
NC_014034.1	294675557	Rhodobacter capsulatus SB 1003 chromosome	10
NC_009429.1	146279170	Rhodobacter sphaeroides ATCC 17025 plasmid pRSPA01	23
NC_011962.1	221218192	Rhodobacter sphaeroides KD131 plasmid pRSKD131A	11
NC_007908.1	89898822	Rhodoferax ferrireducens T118 chromosome	11
NC_008435.1	115522030	Rhodopseudomonas palustris BisA53 chromosome	80
NC_007925.1	90421528	Rhodopseudomonas palustris BisB18 chromosome	36
NC_007958.1	91974482	Rhodopseudomonas palustris BisB5 chromosome	31
NC_005296.1	39933080	Rhodopseudomonas palustris CGA009 chromosome	51
NC_014834.1	316931396	Rhodopseudomonas palustris DX-1 chromosome	65
NC_007778.1	86747127	Rhodopseudomonas palustris HaA2 chromosome	67
NC_011004.1	192288433	Rhodopseudomonas palustris TIE-1 chromosome	86
NC_011420.2	289546492	Rhodospirillum centenum SW chromosome	6
NC_017059.1	384260349	Rhodospirillum photometricum DSM 122	37
NC_007643.1	83591340	Rhodospirillum rubrum ATCC 11170 chromosome	31
NC_004735.1	30027774	Rhodothermus phage RM378	1368
NC_017045.1	383484660	Riemerella anatipestifer DSM 15868 chromosome	17
NC_013222.1	260060589	Robiginitalea biformata HTCC2501 chromosome	10
NC_015977.1	347530298	Roseburia hominis A2-183 chromosome	5258
NC_002519.1	9964607	Roseobacter phage SIO1	23
NC_012697.1	237651540	Roseophage DSS3P2	116
NC_012696.1	237651460	Roseophage EE36P1	24
NC_013715.1	283457089	Rothia mucilaginosa DY-18 chromosome	19
NC_017075.1	383755859	Rubrivivax gelatinosus IL144	154
NC_008148.1	108802856	Rubrobacter xylanophilus DSM 9941 chromosome	22
NC_003911.11	56694928	Ruegeria pomeroyi DSS-3 chromosome	10
NC_014833.1	317054731	Ruminococcus albus 7 chromosome	4103
NC_014824.1	317133719	Ruminococcus albus 7 plasmid pRUMAL01	19
NC_014825.1	319788691	Ruminococcus albus 7 plasmid pRUMAL02	466
NC_001350.1	9625955	Saimiriine herpesvirus 2	1076
NC_011802.1	219681191	Salmonella enterica bacteriophage SE1	33
NC_006905.1	62178570	Salmonella enterica subsp. enterica serovar Choleraesuis str. SC-B67 chromosome	14
NC_011083.1	194447306	Salmonella enterica subsp. enterica serovar Heidelberg str. SL476 chromosome	79
NC_011147.1	197361212	Salmonella enterica subsp. enterica serovar Paratyphi A str. AKU_12601 chromosome	48
NC_012125.1	224581838	Salmonella enterica subsp. enterica serovar Paratyphi C strain RKS4594 chromosome	24
NC_011094.1	194733902	Salmonella enterica subsp. enterica serovar Schwarzengrund str. CVM19633 chromosome	60
NC_016854.1	378443454	Salmonella enterica subsp. enterica serovar Typhimurium str. D23580	11
NC_013059.1	255252682	Salmonella phage c341	324
NC_010495.1	170676276	Salmonella phage E1	159
NC_011976.1	221328618	Salmonella phage epsilon34	154
NC_010391.1	169257155	Salmonella phage Fels-1	134
NC_009232.1	134288562	Salmonella phage SETP3	196
NC_014900.1	318065901	Salmonella phage ST160	273
NC_004313.1	23505445	Salmonella phage ST64B	64
NC_014168.1	296392440	Segniliparus rotundus DSM 44985 chromosome	11
NC_017068.1	383752828	Selenomonas ruminantium subsp. lactilytica TAM6421	83
NC_017070.1	383080676	Selenomonas ruminantium subsp. lactilytica TAM6421 plasmid pSRC6	12
NC_015437.1	330837866	Selenomonas sputigena ATCC 35185 chromosome	38
NC_015567.1	333929848	Serratia sp. AS9 chromosome	6
NC_008700.1	119773142	Shewanella amazonensis SB2B chromosome	8
NC_008345.1	114561188	Shewanella frigidimarina NCIMB 400 chromosome	14
NC_009901.1	157959830	Shewanella pealeana ATCC 700345 chromosome	6
NC_008573.1	117676079	Shewanella sp. ANA-3 plasmid 1	8
NC_010658.1	187730020	Shigella boydii CDC 3083-94 chromosome	14
NC_007613.1	82542618	Shigella boydii Sb227 chromosome	10
NC_017328.1	384541581	Shigella flexneri 2002017 chromosome	208
NC_017319.1	384545966	Shigella flexneri 2002017 plasmid pSFxv_1	14
NC_008258.1	110804074	Shigella flexneri 5 str. 8401 chromosome	170
NC_013693.1	282599175	Shigella phage phiSboM-AG3	371
NC_016822.1	377520096	Shigella sonnei 53G	33
NC_016824.1	377520098	Shigella sonnei plasmid C	7
NC_003225.1	17158105	Shrimp white spot syndrome virus	52
NC_013959.1	291612472	Sideroxydans lithotrophicus ES-1 chromosome	15
NC_006879.1	61602086	Simian adenovirus 1	10
NC_006144.1	51518815	Simian adenovirus 3	12
NC_006549.1	56692637	Singapore grouper iridovirus	86
NC_016814.1	378775795	Sinorhizobium fredii HH103 plasmid pSfHH103c	3
NC_016815.1	378762851	Sinorhizobium fredii HH103 plasmid pSfHH103e	14
NC_012587.1	227820587	Sinorhizobium fredii NGR234 chromosome	9
NC_012586.1	227818258	Sinorhizobium fredii NGR234 plasmid pNGR234b	25
NC_003324.1	18071213	Sinorhizobium phage PBC5	317
NC_013165.1	257062754	Slackia heliotrinireducens DSM 20476 chromosome	76
NC_007902.1	89885981	Sodalis phage phiSG1	298
NC_013600.1	273810554	Sodalis phage SO-1	215
NC_013523.1	269836033	Sphaerobacter thermophilus DSM 20745 chromosome 1	11
NC_016633.1	374314450	Sphaerochaeta pleomorpha str. Grapes chromosome	28
NC_015593.1	334343657	Sphingobium chlorophenolicum L-1 chromosome 1	1244
NC_015594.1	334342451	Sphingobium chlorophenolicum L-1 chromosome 2	173
NC_014006.1	294009986	Sphingobium japonicum UT26S chromosome 1	1486
NC_014013.1	294146429	Sphingobium japonicum UT26S chromosome 2	108
NC_014007.1	294023656	Sphingobium japonicum UT26S plasmid pCHQ1	10
NC_014005.1	293980644	Sphingobium japonicum UT26S plasmid pUT1	14
NC_014009.1	294057975	Sphingobium japonicum UT26S plasmid pUT2	943
NC_015976.1	347526385	Sphingobium sp. SYK-6 chromosome	305
NC_015974.1	347430512	Sphingobium sp. SYK-6 plasmid pSLPG	326
NC_009511.1	148552929	Sphingomonas wittichii RW1 chromosome	961
NC_009507.1	148550551	Sphingomonas wittichii RW1 plasmid pSWIT01	476
NC_009508.1	148550845	Sphingomonas wittichii RW1 plasmid pSWIT02	187
NC_008048.1	103485498	Sphingopyxis alaskensis RB2256 chromosome	986
NC_015436.1	330835983	Spirochaeta coccoides DSM 17374 chromosome	12
NC_009987.1	160688402	Spiroplasma kunkelii virus SkV1_CR2-3x	14
NC_003793.1	20514675	Spiroplasma phage 1-C74	8
NC_003438.1	19387568	Spiroplasma phage 4	6567
NC_013730.1	284034943	Spirosoma linguale DSM 74 chromosome	11
NC_002169.1	9634221	Spodoptera exigua MNPV	46
NC_008361.1	115298502	Spodoptera frugiperda ascovirus 1a	9
NC_009503.1	148368821	Spodoptera litura granulovirus	92
NC_003102.1	15617474	Spodoptera litura NPV	47
NC_011616.1	215401395	Spodoptera litura nucleopolyhedrovirus II	12
NC_017347.1	384868588	Staphylococcus aureus subsp. aureus T0131 chromosome	21
NC_012121.1	224475494	Staphylococcus carnosus subsp. carnosus TM300 chromosome	9
NC_004461.1	27466918	Staphylococcus epidermidis ATCC 12228 chromosome	45
NC_007168.1	70725001	Staphylococcus haemolyticus JCSC1435 chromosome	10
NC_013893.1	289549371	Staphylococcus lugdunensis HKU09-01 chromosome	15
NC_007047.1	66395215	Staphylococcus phage 187	278
NC_007051.1	66395450	Staphylococcus phage 2638A	1576
NC_007061.1	66396191	Staphylococcus phage 29	56
NC_007055.1	66395729	Staphylococcus phage 37	289
NC_007053.1	66395588	Staphylococcus phage 3A	104
NC_007052.1	66395508	Staphylococcus phage 42e	489
NC_007054.1	66395656	Staphylococcus phage 47	369
NC_007062.1	66396267	Staphylococcus phage 52A	36
NC_007048.1	66395293	Staphylococcus phage 69	11
NC_007059.1	66396040	Staphylococcus phage 71	25
NC_005356.1	41189515	Staphylococcus phage 77	14
NC_009526.1	148717842	Staphylococcus phage 80alpha	340
NC_007063.1	66396333	Staphylococcus phage 88	326
NC_007064.1	66396406	Staphylococcus phage 92	55
NC_008722.1	119953678	Staphylococcus phage CNPH82	101
NC_007056.1	66395807	Staphylococcus phage EW	324
NC_007066.1	66394949	Staphylococcus phage G1	447
NC_005880.1	48696391	Staphylococcus phage K	14
NC_013195.1	257136356	Staphylococcus phage P954	276
NC_008723.1	119967833	Staphylococcus phage PH15	399
NC_011344.1	209363552	Staphylococcus phage phi2958PVL	1322
NC_003288.1	17426228	Staphylococcus phage phiETA	15
NC_008798.1	122891714	Staphylococcus phage phiETA2	10
NC_008799.1	122891784	Staphylococcus phage phiETA3	259
NC_010147.1	162290107	Staphylococcus phage phiMR11	312
NC_010808.1	189427122	Staphylococcus phage phiMR25	360
NC_008583.1	118430724	Staphylococcus phage phiNM1	14
NC_008617.1	118725053	Staphylococcus phage phiNM3	130
NC_008689.1	119443652	Staphylococcus phage phiPVL108	141
NC_012784.1	239507361	Staphylococcus phage phiPVL-CN125	285
NC_011612.1	215401108	Staphylococcus phage phiSauS-IPLA35	2366
NC_011614.1	215401171	Staphylococcus phage phiSauS-IPLA88	174
NC_002661.2	47073736	Staphylococcus phage phiSLT	43
NC_007045.1	66395164	Staphylococcus phage PT1028	143
NC_007058.1	66395965	Staphylococcus phage ROSA	189
NC_014460.1	304443238	Staphylococcus phage SAP-26	92
NC_007021.1	66391255	Staphylococcus phage Twort	626
NC_007065.1	66394670	Staphylococcus phage X2	433
NC_004617.1	29028667	Staphylococcus prophage phi 13	9
NC_004740.1	30043925	Staphylococcus prophage phiN315	9
NC_002486.1	9635677	Staphylococcus prophage phiPV83	280
NC_002321.1	9635165	Staphylococcus prophage PVL	9
NC_009761.2	157102936	Staphylococcus prophage tp310-1	279
NC_009762.2	157102937	Staphylococcus prophage tp310-2	1122
NC_009763.2	157102938	Staphylococcus prophage tp310-3	10
NC_007350.1	73661309	Staphylococcus saprophyticus subsp. saprophyticus ATCC 15305	17
NC_007352.1	73663802	Staphylococcus saprophyticus subsp. saprophyticus ATCC 15305 plasmid pSSP2	9
NC_015947.1	344205421	Stenotrophomonas maltophilia JV3 chromosome	31
NC_010943.1	190572091	Stenotrophomonas maltophilia K279a chromosome	9
NC_011071.1	194363778	Stenotrophomonas maltophilia R551-3 chromosome	48
NC_011589.1	213163898	Stenotrophomonas phage S1	419
NC_009785.1	157149651	Streptococcus gordonii str. Challis substr. CH1 chromosome	8
NC_015291.1	331265438	Streptococcus oralis Uo5	27
NC_015558.1	333904249	Streptococcus parauberis KCTC 11537 chromosome	14
NC_015600.1	336063372	Streptococcus pasteurianus ATCC 43144	55
NC_007019.1	66391759	Streptococcus phage 2972	33
NC_012753.1	238801880	Streptococcus phage 5093	369
NC_002185.1	9634626	Streptococcus phage 7201	187
NC_010353.1	168229273	Streptococcus phage 858	154
NC_013645.1	281416385	Streptococcus phage Abc2	234
NC_013598.1	273809728	Streptococcus phage ALQ13.2	377
NC_004814.1	31072008	Streptococcus phage C1	9
NC_001825.1	9629524	Streptococcus phage Cp-1	970
NC_002072.2	29165635	Streptococcus phage DT1	14
NC_012884.1	242345571	Streptococcus phage M102	353
NC_004303.1	23455848	Streptococcus phage O1205	312
NC_009819.1	157311135	Streptococcus phage P9	4236
NC_012756.1	238821317	Streptococcus phage PH10	1322
NC_010945.1	190151415	Streptococcus phage PH15	1467
NC_009018.1	126011062	Streptococcus phage phi3396	205
NC_002214.1	9634983	Streptococcus phage Sfi11	176
NC_000871.1	9632893	Streptococcus phage Sfi19	13
NC_000872.1	9632937	Streptococcus phage Sfi21	125
NC_004996.1	32469420	Streptococcus phage SM1	568
NC_008721.1	119953745	Streptococcus phage SMP	809
NC_004584.1	28876145	Streptococcus prophage 315.1	491
NC_004585.1	28876202	Streptococcus prophage 315.2	172
NC_004587.1	28876316	Streptococcus prophage 315.4	766
NC_004588.1	28876381	Streptococcus prophage 315.5	2577
NC_004589.1	28876437	Streptococcus prophage 315.6	488
NC_005294.1	39653674	Streptococcus prophage EJ-1	4515
NC_003050.2	26553442	Streptococcus prophage MM1	1513
NC_017040.1	383479207	Streptococcus pyogenes MGAS15252 chromosome	13
NC_008023.1	94991497	Streptococcus pyogenes MGAS2096 chromosome	425
NC_004586.1	28876263	Streptococcus pyogenes phage 315.3	430
NC_009332.1	139472888	Streptococcus pyogenes str. Manfredo chromosome	12
NC_015760.1	340397867	Streptococcus salivarius CCHSS3	16
NC_009009.1	125716887	Streptococcus sanguinis SK36 chromosome	51
NC_008532.1	116626972	Streptococcus thermophilus LMD-9	21
NC_003888.3	32141095	Streptomyces coelicolor A3(2) chromosome	10
NC_007967.1	93007408	Streptomyces phage mu1/6	395
NC_004664.2	40806958	Streptomyces phage phiBT1	141
NC_001978.2	40807285	Streptomyces phage phiC31	95
NC_014229.1	298103485	Streptomyces phage phiSASD1	102
NC_005345.2	53869480	Streptomyces phage VWB	194
NC_004914.2	302393080	Stx2 converting phage II	89
NC_011357.1	209447126	Stx2-converting phage 1717	345
NC_008464.1	116221992	Stx2-converting phage 86	43
NC_006151.1	51557483	Suid herpesvirus 1	619
NC_003214.2	158267608	Sulfolobus islandicus filamentous virus	543
NC_004086.1	22122273	Sulfolobus islandicus rod-shaped virus 2	13
NC_006268.1	51980126	Sulfolobus virus STSV1	163
NC_003389.1	18640086	Swinepox virus	36
NC_006177.1	51891138	Symbiobacterium thermophilum IAM 14863 chromosome	37
NC_003390.1	18640469	Synechococcus phage P60	66
NC_006820.1	58532811	Synechococcus phage S-PM2	225
NC_013085.1	255928922	Synechococcus phage S-RSM4	675
NC_008296.2	162290187	Synechococcus phage syn9	1022
NC_007776.1	86607503	Synechococcus sp. JA-2-3B'a(2-13) chromosome	9
NC_008554.1	116747452	Syntrophobacter fumaroxidans MPOB chromosome	12
NC_015172.1	325288201	Syntrophobotulus glycolicus DSM 8271 chromosome	34
NC_009888.1	157939619	Tanapox virus	37
NC_016610.1	375253814	Tannerella forsythia ATCC 43037 chromosome	65
NC_004450.1	27228718	Taro bacilliform virus	14
NC_008291.1	113195177	Taterapox virus	95
NC_016043.1	348589352	Taylorella asinigenitalis MCE3 chromosome	26
NC_003157.4	18034800	Temperate phage phiNIH1.1	12
NC_015519.1	332798023	Tepidanaerobacter sp. Re1 chromosome	36
NC_009990.1	160700594	Thalassomonas phage BA3	63
NC_011662.2	237653092	Thauera sp. MZ1T chromosome	57
NC_014831.1	317120849	Thermaerobacter marianensis DSM 12885 chromosome	4
NC_014410.1	304315537	Thermoanaerobacterium thermosaccharolyticum DSM 571 chromosome	48
NC_014165.1	296267998	Thermobispora bispora DSM 43833 chromosome	12
NC_004462.2	227811306	Thermus phage IN93	116
NC_009803.1	157265294	Thermus phage P23-45	24
NC_013197.1	257136433	Thermus phage P23-77	15
NC_009804.1	157265412	Thermus phage P74-26	261
NC_008584.1	118197620	Thermus phage phiYS40	202
NC_014974.1	320449106	Thermus scotoductus SA-01 chromosome	11
NC_011901.1	220933193	Thioalkalivibrio sulfidophilus HL-EbGr7 chromosome	5
NC_014153.1	296134504	Thiomonas intermedia K12 chromosome	19
NC_014154.1	296137611	Thiomonas intermedia K12 plasmid pTINT01	9
NC_014090.1	295441881	Torque teno mini virus 4	10
NC_004453.1	27228471	Tree shrew adenovirus	12
NC_015577.1	333992987	Treponema azotonutricium ZAS-9 chromosome	12
NC_002967.9	42516522	Treponema denticola ATCC 35405 chromosome	19
NC_015578.1	333996462	Treponema primitia ZAS-2 chromosome	10
NC_015385.1	328946930	Treponema succinifaciens DSM 2489 chromosome	176
NC_008518.1	116326687	Trichoplusia ni ascovirus 2c	61
NC_007383.1	74229684	Trichoplusia ni SNPV	161
NC_002794.1	14250967	Tupaiid herpesvirus 1	256
NC_014931.1	319790694	Variovorax paradoxus EPS chromosome	378
NC_012791.1	239813019	Variovorax paradoxus S110 chromosome 1	388
NC_012792.1	239819985	Variovorax paradoxus S110 chromosome 2	71
NC_013520.1	269797069	Veillonella parvula DSM 2008 chromosome	31
NC_008786.1	121607004	Verminephrobacter eiseniae EF01-2 chromosome	130
NC_010275.1	165970234	Vibrio phage kappa	23
NC_005083.2	91214232	Vibrio phage KVP40	1765
NC_013651.1	281416165	Vibrio phage N4	14
NC_004456.1	27311175	Vibrio phage VHML	2194
NC_005891.1	48696682	Vibrio phage VP5	1177
NC_009016.1	126010846	Vibrio phage VP882	347
NC_007149.1	68299727	Vibriophage VP4	10
NC_015144.1	325953647	Weeksella virosa DSM 16922 chromosome	52
NC_009720.1	154243958	Xanthobacter autotrophicus Py2 chromosome	123
NC_013722.1	285016821	Xanthomonas albilineans GPE PC73 chromosome	20
NC_003919.1	21240774	Xanthomonas axonopodis pv. citri str. 306 chromosome	8
NC_016010.1	346722940	Xanthomonas axonopodis pv. citrumelo F1 chromosome	8
NC_007508.1	78045556	Xanthomonas campestris pv. vesicatoria str. 85-10 chromosome	22
NC_017267.1	384417079	Xanthomonas oryzae pv. oryzicola BLS256 chromosome	25
NC_007709.1	84662593	Xanthomonas phage OP1	532
NC_007710.1	84662653	Xanthomonas phage OP2	956
NC_012742.1	238695587	Xanthomonas phage phiL7	290
NC_009543.1	148727181	Xanthomonas phage Xop411	24
NC_004902.1	32128412	Xanthomonas phage Xp10	23
NC_007024.1	66392052	Xanthomonas phage Xp15	263
NC_002331.1	9635250	Xestia c-nigrum granulovirus	41
NC_002488.3	57014152	Xylella fastidiosa 9a5c chromosome	12
NC_013599.1	273810419	Xylella phage Xfas53	326
NC_005179.1	38229169	Yaba monkey tumor virus	12
NC_004777.1	30387453	Yersinia pestis phage phiA1122	10
NC_004745.1	30065704	Yersinia phage L-413C	627
NC_005069.1	33770508	Yersinia phage PY54	148
NC_015844.1	340616011	Zobellia galactanivorans	10
NC_014041.1	295131884	Zunongwangia profunda SM-A87 chromosome	86
NC_013355.1	260752245	Zymomonas mobilis subsp. mobilis NCIMB 11163 chromosome	15
