# Supplementary material for: Comparison of different assembly and annotation tools on analysis of simulated viral metagenomic communities in the gut
Source: BMC Genomics. 2014 Jan 18;15:37. doi: 10.1186/1471-2164-15-37 (PMC3901335; doi:10.1186/1471-2164-15-37)
Supplement: Additional file 9: Table S4. — Viral genomes frequencies. Table including the NCBI Accession, Gi, the species and the number of reads for each of the genomes selected for the viral metagenome simulation. [file 1471-2164-15-37-S9.xlsx]

## Sheet: Hoja1
Table S2. Viral genomes frequencies
NCBI Accession	Gi	Species	Number of Reads
NC_011646.1	216906055	Abalone shriveling syndrome-associated virus	15
NC_008724.1	119953744	Acanthocystis turfacea Chlorella virus 1	528
NC_001447.1	9626510	Acholeplasma phage L2	24
NC_010153.1	162329424	Acidianus filamentous virus 7	650
NC_010537.1	171473648	Acidianus filamentous virus 9	807
NC_009965.1	159341058	Acidianus rod-shaped virus 1	453
NC_007409.1	75750386	Acidianus two-tailed virus	13
NC_009643.1	151266287	Actinomyces phage Av-1	9564
NC_005885.1	48697401	Actinoplanes phage phiAsp2	724
NC_000935.1	9633550	Acyrthosiphon pisum bacteriophage APSE-1	412
NC_005038.1	32698539	Adoxophyes orana granulovirus	21
NC_008187.1	109287878	Aedes taeniorhynchus iridescent virus	328
NC_008208.1	109289986	Aeromonas phage 25	144
NC_007022.1	66391804	Aeromonas phage 31	137
NC_005135.1	37651481	Aeromonas phage 44RR2.8t	88
NC_005260.1	38639923	Aeromonas phage Aeh1	268
NC_009542.2	158518661	Aeromonas phage phiO18P	99
NC_001659.1	9628113	African swine fever virus	32
NC_011345.1	209170884	Agrotis ipsilon multiple nucleopolyhedrovirus	53
NC_005839.2	52627071	Agrotis segetum granulovirus	327
NC_007921.1	90592717	Agrotis segetum nucleopolyhedrovirus	13
NC_002531.1	10140926	Alcelaphine herpesvirus 1	704
NC_005832.1	45686008	Ambystoma tigrinum virus	72
NC_002520.1	9964314	Amsacta moorei entomopoxvirus 'L'	566
NC_013668.1	282174037	Anguillid herpesvirus 1	46
NC_008035.3	154551150	Antheraea pernyi nucleopolyhedrovirus	13
NC_001987.1	9631195	Ateline herpesvirus 3	108
NC_010355.1	168495103	Azospirillum phage Cd	132
NC_009760.1	156563990	Bacillus phage 0305phi8-36	1169
NC_011523.1	211956446	Bacillus phage AP50	339
NC_004165.1	22855148	Bacillus phage B103	16533
NC_005258.1	38640276	Bacillus phage Bam35c	255
NC_006557.1	56694869	Bacillus phage BCJA1c	1751
NC_007814.1	89152479	Bacillus phage Fah	890
NC_002649.1	12248100	Bacillus phage GA-1	14228
NC_006945.1	62327519	Bacillus phage GIL16c	104
NC_011167.1	197261511	Bacillus phage IEBH	2255
NC_004167.1	22854993	Bacillus phage phi105	644
NC_011048.1	194186868	Bacillus phage phi29	15849
NC_001884.1	9630125	Bacillus phage SPBc2	5782
NC_011421.1	209972829	Bacillus phage SPO1	3588
NC_004166.2	111146921	Bacillus phage SPP1	381
NC_011645.1	216905965	Bacillus phage TP21-L	1306
NC_004820.1	31415740	Bacillus prophage phBC6A51	641
NC_004821.1	31415816	Bacillus prophage phBC6A52	1549
NC_009737.2	193506277	Bacillus virus 1	5674
NC_004827.1	31543997	Bacteriophage Aaphi23	985
NC_011551.1	212499705	Bacteriophage APSE-2	775
NC_003291.2	29789895	Bacteriophage PSA	1486
NC_011222.1	200003956	Bacteroides phage B40-8	22724
NC_014468.1	304422916	Bat adeno-associated virus YNM	15
NC_002643.1	12085135	Bdellovibrio phage phiMH2K	11688
NC_005809.1	45429984	Bordetella phage BIP-1	3072
NC_005808.1	45429963	Bordetella phage BMP-1	357
NC_006324.1	52801677	Bovine adenovirus A	350
NC_001831.1	9629644	Bovine foamy virus	16
NC_001847.1	9629818	Bovine herpesvirus 1	514
NC_005261.2	123318702	Bovine herpesvirus 5	425
NC_005337.1	41057437	Bovine papular stomatitis virus	311
NC_009015.1	126010934	Burkholderia ambifaria phage BcepF1	186
NC_005263.2	47777280	Burkholderia phage Bcep1	603
NC_007497.1	77864625	Burkholderia phage Bcep176	212
NC_005262.2	158997720	Burkholderia phage Bcep22	231
NC_005342.2	47842848	Burkholderia phage Bcep43	490
NC_004333.2	47835019	Burkholderia phage Bcep781	152
NC_005886.2	72257064	Burkholderia phage BcepB1A	690
NC_005887.1	48697190	Burkholderia phage BcepC6B	2568
NC_009447.1	146329912	Burkholderia phage BcepGomr	5068
NC_012743.2	347750411	Burkholderia phage BcepIL02	482
NC_005882.1	48696910	Burkholderia phage BcepMu	179
NC_005091.2	91214206	Burkholderia phage BcepNazgul	758
NC_009604.1	149882900	Burkholderia phage BcepNY3	1160
NC_011216.1	198449262	Burkholderia phage KS10	19
NC_013055.1	255033713	Burkholderia phage KS9	351
NC_005284.1	38707890	Burkholderia phage phi1026b	480
NC_009235.2	148747798	Burkholderia phage phi644-2 chromosome	171
NC_009236.1	134288688	Burkholderia phage phiE12-2 chromosome	145
NC_003309.1	17975161	Burkholderia phage phiE125	303
NC_009234.1	134288739	Burkholderia phage phiE202 chromosome	323
NC_009237.1	134288788	Burkholderia phage phiE255 chromosome	1506
NC_007145.2	117676329	Burkholderia prophage phi52237	55
NC_014637.1	310830989	Cafeteria roenbergensis virus BV-PW1	2048
NC_004367.1	24943089	Callitrichine herpesvirus 3	10
NC_003391.1	18640237	Camelpox virus	18
NC_005309.1	40555938	Canarypox virus	177
NC_011587.1	213159161	Caviid herpesvirus 2	77
NC_006560.1	56694721	Cercopithecine herpesvirus 2	978
NC_012783.2	359946431	Cercopithecine herpesvirus 5	32
NC_001427.1	9626429	Chicken anemia virus	15
NC_004628.1	29135243	Chilli leaf curl virus	13
NC_008355.1	47566140	Chlamydia phage 3	10004
NC_007461.1	77020114	Chlamydia phage 4	7628
NC_001741.1	9629143	Chlamydia phage Chp1	13133
NC_002194.1	9634948	Chlamydia phage Chp2	1011
NC_001998.1	9632287	Chlamydia phage PhiCPG1	714
NC_005137.2	58042841	Choristoneura fumiferana DEF MNPV	12
NC_008168.1	109255272	Choristoneura occidentalis granulovirus	175
NC_007151.1	68304136	Chrysodeixis chalcites nucleopolyhedrovirus	40
NC_013024.1	254688521	Circovirus-like genome RW-B	15
NC_013698.1	282598772	Clavibacter phage CMP1	23
NC_011318.1	208429855	Clostridium phage 39-O	6275
NC_007581.1	80159686	Clostridium phage c-st	4690
NC_007917.1	90592637	Clostridium phage phi CD119	2384
NC_003524.1	20065963	Clostridium phage phi3626	2037
NC_009231.1	134287335	Clostridium phage phiC2	5528
NC_011398.1	209901237	Clostridium phage phiCD27	1814
NC_014457.1	304360662	Clostridium phage phiCTP1	6568
NC_008265.1	110804020	Clostridium phage phiSM101 chromosome	2312
NC_009799.2	160693214	Corynebacterium phage BFK20	261
NC_009816.1	157310906	Corynebacterium phage P1201	78
NC_006658.1	57659643	Cotesia congregata bracovirus segment Circle31	707
NC_006659.1	57659681	Cotesia congregata bracovirus segment Circle32	46
NC_003663.2	30844336	Cowpox virus	22
NC_008030.1	96980809	Crocodilepox virus	122
NC_013021.1	254729462	Cyanophage PSS2	280
NC_009531.1	148724443	Cyanophage Syn5	451
NC_009127.1	131840030	Cyprinid herpesvirus 3	554
NC_006966.1	62422552	Deerpox virus W-848-83	331
NC_013697.1	282598938	Deftia phage phiW-14	103
NC_011335.1	208436764	Diadromus pulchellus ascovirus 4a	99
NC_002687.1	13242472	Ectocarpus siliculosus virus 1	560
NC_007346.1	73852470	Emiliania huxleyi virus 86	867
NC_011045.1	194100359	Enterobacteria phage 13a	43
NC_001330.1	9625355	Enterobacteria phage alpha3	46
NC_004813.1	31044225	Enterobacteria phage BP-4795	51
NC_011042.1	194100305	Enterobacteria phage EcoDS1	84
NC_010583.1	182682799	Enterobacteria phage EPS7	174
NC_004775.1	30387379	Enterobacteria phage epsilon15	2408
NC_006949.1	62362213	Enterobacteria phage ES18	543
NC_005282.1	38707640	Enterobacteria phage Felix 01	305
NC_010463.1	169936017	Enterobacteria phage Fels-2	103
NC_002166.1	9634119	Enterobacteria phage HK022	399
NC_002730.1	13559823	Enterobacteria phage HK620	1458
NC_002167.1	9634155	Enterobacteria phage HK97	329
NC_012741.1	238695156	Enterobacteria phage JS10	114
NC_012740.1	238694878	Enterobacteria phage JSE	148
NC_008152.1	108861984	Enterobacteria phage K1-5	153
NC_007637.1	83571714	Enterobacteria phage K1E	150
NC_007456.1	77118167	Enterobacteria phage K1F	89
NC_001416.1	9626243	Enterobacteria phage lambda	675
NC_009936.1	158345134	Enterobacteria phage LKA1	26
NC_010237.1	170783609	Enterobacteria phage Min27	200
NC_001901.1	9630464	Enterobacteria phage N15	247
NC_008720.1	119952179	Enterobacteria phage N4	418
NC_005856.1	46401626	Enterobacteria phage P1	648
NC_001895.1	9630327	Enterobacteria phage P2	56
NC_002371.2	51236723	Enterobacteria phage P22 virus	110
NC_001609.1	9627507	Enterobacteria phage P4	62
NC_009821.1	157311299	Enterobacteria phage Phi1	111
NC_010324.1	167583555	Enterobacteria phage phiEco32	218
NC_010106.1	161617915	Enterobacteria phage phiEcoM-GJ1	420
NC_003356.1	18249864	Enterobacteria phage phiP27	624
NC_001421.2	159192286	Enterobacteria phage PRD1	18
NC_005340.1	41057352	Enterobacteria phage PsP3	76
NC_012638.1	228861315	Enterobacteria phage RB14	32
NC_014467.1	304373555	Enterobacteria phage RB16	497
NC_008515.1	116326222	Enterobacteria phage RB32	1255
NC_007023.1	66391451	Enterobacteria phage RB43	80
NC_005066.1	33620426	Enterobacteria phage RB49	13
NC_012635.1	228860932	Enterobacteria phage RB51	11
NC_004928.1	32453484	Enterobacteria phage RB69	107
NC_005344.1	41057278	Enterobacteria phage Sf6	1928
NC_003444.1	19548987	Enterobacteria phage SfV	28
NC_004831.2	31880044	Enterobacteria phage SP6	126
NC_012223.1	225220072	Enterobacteria phage SSL-2009a	35
NC_005841.1	46358648	Enterobacteria phage ST104	31
NC_004348.1	24371534	Enterobacteria phage ST64T	47
NC_000866.4	29366675	Enterobacteria phage T4	554
NC_005859.1	46401737	Enterobacteria phage T5	761
NC_009540.1	148734472	Enterobacteria phage TLS	31
NC_012749.1	238801731	Enterobacteria phage WV8	253
NC_011356.1	209427726	Enterobacteria phage YYZ-2008	48
NC_012419.1	225626377	Enterococcus phage EFAP-1	173
NC_013696.1	282598706	Enterococcus phage phiEf11	1715
NC_009904.1	158079296	Enterococcus phage phiEF24C	814
NC_013646.1	281416323	Enterococcus phage phiFL1A	1654
NC_013643.1	281416490	Enterococcus phage phiFL2A	372
NC_013648.1	281416213	Enterococcus phage phiFL3A	2976
NC_013644.1	281416434	Enterococcus phage phiFL4A	13765
NC_003083.1	15320657	Epiphyas postvittana NPV	14
NC_001491.2	50313241	Equid herpesvirus 1	37
NC_001650.1	9628002	Equid herpesvirus 2	1210
NC_001844.1	9629732	Equid herpesvirus 4	35
NC_011644.1	216905852	Equid herpesvirus 9	94
NC_011811.1	219681259	Erwinia phage phiEa21-4	953
NC_013594.1	281199644	Escherichia phage D108	11
NC_007804.2	155370093	Escherichia phage phiV10	17875
NC_011041.1	194172859	Escherichia phage rv5	19363
NC_012639.1	228861590	Euproctis pseudoconspersa nucleopolyhedrovirus	509
NC_011183.1	197322349	Feldmannia species virus	165
NC_013590.2	281190771	Felid herpesvirus 1	23
NC_006356.2	77020112	Flavobacterium phage 11b	2382
NC_002188.1	9634679	Fowlpox virus	46
NC_005946.1	49237297	Frog virus 3	42
NC_002229.3	125745044	Gallid herpesvirus 2	14
NC_008376.2	124300942	Geobacillus phage GBSV1	2743
NC_009552.2	158380386	Geobacillus virus E2	1460
NC_010356.1	168804017	Glossina pallidipes salivary gland hypertrophy virus	10
NC_008912.1	124378202	Glypta fumiferanae ichnovirus segment C9	21
NC_004003.1	21426072	Goatpox virus Pellor	25
NC_009240.1	134303398	Gryllus bimaculatus nudivirus	211
NC_003315.1	17981815	Haemophilus phage HP2	10
NC_007217.1	71647259	Haloarcula phage SH1	69
NC_010342.1	167832345	Halomonas phage phiHAP-1	223
NC_004927.1	32453825	Halovirus HF1	276
NC_011615.1	215401232	Helicoverpa armigera multiple nucleopolyhedrovirus	13
NC_003094.2	51010904	Helicoverpa armigera NPV	17
NC_003349.1	18138257	Helicoverpa zea SNPV	54
NC_009233.1	134287156	Heliothis virescens ascovirus 3e	99
NC_005807.1	45390216	Honeysuckle yellow vein virus-[UK1]	20
NC_010956.1	190340974	Human adenovirus D	6
NC_003266.2	51527264	Human adenovirus E	7
NC_001806.1	9629378	Human herpesvirus 1	53
NC_001798.1	9629267	Human herpesvirus 2	278
NC_001348.1	9625875	Human herpesvirus 3	7
NC_009334.1	139424470	Human herpesvirus 4	167
NC_007605.1	82503188	Human herpesvirus 4 type 1	145
NC_006273.2	155573622	Human herpesvirus 5	94
NC_001664.2	224020395	Human herpesvirus 6A	243
NC_000898.1	9633069	Human herpesvirus 6B	36
NC_009333.1	139472801	Human herpesvirus 8	1523
NC_001576.1	9627257	Human papillomavirus type 10	10
NC_014321.1	300116737	Hyperthermophilic Archaeal Virus 2	10
NC_007767.1	86355520	Hyphantria cunea nucleopolyhedrovirus	11
NC_001493.1	9626821	Ictalurid herpesvirus 1	69
NC_003494.1	19881405	Infectious spleen and kidney necrosis virus	129
NC_003038.1	15078713	Invertebrate iridescent virus 6	348
NC_011142.1	197085614	Iodobacteriophage phiPLPE	806
NC_014036.1	294661423	Klebsiella phage KP15	65
NC_013647.1	281416278	Klebsiella phage KP32	19
NC_013649.2	294661411	Klebsiella phage KP34	274
NC_005857.1	46402086	Klebsiella phage phiKO2	251
NC_010179.2	169794178	Lactobacillus johnsonii prophage Lj771	803
NC_004112.1	22296522	Lactobacillus phage A2	1020
NC_007924.1	90592575	Lactobacillus phage KC5a	498
NC_012530.1	226377630	Lactobacillus phage Lb338-1	352
NC_007501.1	77999988	Lactobacillus phage Lc-Nu	615
NC_009554.1	148750834	Lactobacillus phage LL-H	578
NC_006565.1	56693048	Lactobacillus phage LP65	1770
NC_011104.1	195661200	Lactobacillus phage Lrm1	1920
NC_011801.1	219563197	Lactobacillus phage Lv-1	688
NC_005893.1	48697258	Lactobacillus phage phiAT3	551
NC_004305.1	23455771	Lactobacillus phage phig1e	878
NC_006936.1	62327085	Lactobacillus phage phiJL-1	113
NC_005354.1	41179287	Lactobacillus prophage Lj928	845
NC_005355.1	41179217	Lactobacillus prophage Lj965	2738
NC_000896.1	9633000	Lactobacillus prophage phiadh	456
NC_010576.1	182637477	Lactococcus phage 1706	15483
NC_004746.1	30089861	Lactococcus phage 4268	1060
NC_008370.1	115315572	Lactococcus phage 712	595
NC_011046.1	194097521	Lactococcus phage bIBB29	941
NC_001909.1	9630566	Lactococcus phage bIL170	960
NC_001629.1	9627909	Lactococcus phage bIL67	53
NC_002796.1	14251125	Lactococcus phage BK5-T	306
NC_001706.1	9628660	Lactococcus phage c2	154
NC_008371.1	115315628	Lactococcus phage jj50	1013
NC_009817.1	157311004	Lactococcus phage KSY1	1059
NC_008363.1	115304210	Lactococcus phage P008	1282
NC_012663.1	229604969	Lactococcus phage P087	353
NC_005822.1	45597386	Lactococcus phage phiLC3	1053
NC_008364.1	115304270	Lactococcus phage Q54	105
NC_004302.1	23455719	Lactococcus phage r1t	268
NC_001835.1	9629653	Lactococcus phage sk1	266
NC_002747.1	13786531	Lactococcus phage TP901-1	373
NC_002703.1	13487801	Lactococcus phage Tuc2009	810
NC_004066.1	21716072	Lactococcus phage ul36	652
NC_002666.1	13095680	Lactococcus prophage bIL285	971
NC_002667.1	13095743	Lactococcus prophage bIL286	343
NC_002668.1	13095805	Lactococcus prophage bIL309	717
NC_002669.1	13095862	Lactococcus prophage bIL310	18
NC_002670.1	13095658	Lactococcus prophage bIL311	630
NC_002671.1	13095891	Lactococcus prophage bIL312	90
NC_008348.1	114679849	Leucania separata nuclear polyhedrosis virus	101
NC_009815.1	157325422	Listeria phage A006	1520
NC_003216.1	16798783	Listeria phage A118	736
NC_009810.1	157324960	Listeria phage A500	845
NC_009811.2	197322500	Listeria phage A511	3278
NC_009812.1	157325217	Listeria phage B025	214
NC_009813.1	157325284	Listeria phage B054	2251
NC_009814.1	157325365	Listeria phage P35	560
NC_011308.1	207270774	Listeria phage P40	1104
NC_006953.1	62362363	Listonella phage phiHSIC	616
NC_001973.1	9630966	Lymantria dispar MNPV	58
NC_013953.1	292397674	Lymantria xylina MNPV	147
NC_005902.1	48843719	Lymphocystis disease virus - isolate China	15
NC_004812.1	30984428	Macacine herpesvirus 1	445
NC_006146.1	51518014	Macacine herpesvirus 4	35
NC_003401.1	18653809	Macacine herpesvirus 5	13
NC_003529.1	20069879	Mamestra configurata NPV-A	281
NC_004117.1	22549402	Mamestra configurata NPV-B	54
NC_008201.1	109289936	Mannheimia phage phiMHaA1	50
NC_013756.1	284504040	Marseillevirus	891
NC_001993.1	9631294	Melanoplus sanguinipes entomopoxvirus	219
NC_001902.1	9630525	Methanobacterium phage psiM2	7
NC_002628.2	31343652	Methanothermobacter prophage psiM100	51
NC_009603.1	149882781	Microbacterium phage Min1	616
NC_008562.1	117530171	Microcystis phage Ma-LMM01	264
NC_001731.1	9628932	Molluscum contagiosum virus subtype 1	205
NC_003310.1	17974913	Monkeypox virus Zaire-96-I-16	58
NC_004065.1	21716071	Murid herpesvirus 1	76
NC_002512.2	20198505	Murid herpesvirus 2	726
NC_008194.1	109302753	Mycobacterium phage 244	49
NC_012788.1	239590011	Mycobacterium phage Angel	104
NC_014458.1	304360758	Mycobacterium phage Angelica	40
NC_013936.1	291084859	Mycobacterium phage Ardmore	49
NC_004689.1	29566975	Mycobacterium phage Barnyard	18
NC_011291.1	206599544	Mycobacterium phage Brujita	1068
NC_004687.1	29566511	Mycobacterium phage Bxz1	48
NC_004682.1	29566021	Mycobacterium phage Bxz2	68
NC_011271.1	204305660	Mycobacterium phage Cali	331
NC_008207.1	109393216	Mycobacterium phage Catera	40
NC_008203.1	109392453	Mycobacterium phage Che12	462
NC_004680.1	29565766	Mycobacterium phage Che8	39
NC_004683.1	29566108	Mycobacterium phage Che9c	413
NC_004686.1	29566407	Mycobacterium phage Che9d	256
NC_004681.1	29565879	Mycobacterium phage Cjw1	53
NC_008195.1	109392353	Mycobacterium phage Cooper	412
NC_004685.1	29566284	Mycobacterium phage Corndog	57
NC_014459.1	304360853	Mycobacterium phage CrimD	1388
NC_001900.1	9630386	Mycobacterium phage D29	424
NC_011022.1	192823813	Mycobacterium phage DD5	33
NC_013650.1	281415946	Mycobacterium phage ET08	765
NC_009993.2	358356445	Mycobacterium phage Giles	548
NC_011290.1	206599706	Mycobacterium phage Gumball	100
NC_011020.1	192823901	Mycobacterium phage Jasper	15
NC_011019.1	192823996	Mycobacterium phage KBG	15
NC_011292.1	206599983	Mycobacterium phage Konstantine	10
NC_011056.1	194303053	Mycobacterium phage Kostya	1520
NC_001335.1	9625433	Mycobacterium phage L5	37
NC_014461.1	304360949	Mycobacterium phage LeBron	217
NC_008196.1	109392186	Mycobacterium phage Llij	38
NC_011273.1	203454602	Mycobacterium phage Myrna	1047
NC_011044.1	194100514	Mycobacterium phage Nigel	4001
NC_004688.1	29566737	Mycobacterium phage Omega	739
NC_011287.1	206600079	Mycobacterium phage Pacc40	383
NC_013694.1	282598606	Mycobacterium phage Peaches	169
NC_011057.1	194303197	Mycobacterium phage Phaedrus	20
NC_012027.1	222435670	Mycobacterium phage Phlyer	2295
NC_008199.1	109521840	Mycobacterium phage Pipefish	48
NC_008200.1	109522567	Mycobacterium phage PLot	17
NC_011055.1	194303296	Mycobacterium phage Porky	401
NC_011039.1	194100609	Mycobacterium phage Predator	42
NC_011023.1	192824177	Mycobacterium phage Pukovnik	1201
NC_008204.1	109521758	Mycobacterium phage Qyrzula	750
NC_011289.1	206600181	Mycobacterium phage Ramsey	555
NC_011272.1	203457352	Mycobacterium phage Rizal	139
NC_004684.1	29566193	Mycobacterium phage Rosebush	79
NC_011269.1	203458877	Mycobacterium phage ScottMcG	43
NC_011267.1	203463359	Mycobacterium phage Solon	343
NC_011270.1	203460520	Mycobacterium phage Spud	65
NC_003387.1	18496886	Mycobacterium phage TM4	139
NC_009820.1	157311189	Mycobacterium phage Tweety	50
NC_009877.1	157786393	Mycobacterium phage U2	71
NC_008206.1	109521437	Mycobacterium phage Wildcat	50
NC_002515.1	9910036	Mycoplasma phage P1	14
NC_003085.1	15320570	Myxococcus phage Mx8	222
NC_001132.2	18450236	Myxoma virus	78
NC_004084.1	22091104	Natrialba phage PhiCh1	470
NC_005336.1	41057066	Orf virus	134
NC_010276.1	165969010	Orgyia leucostigma NPV	48
NC_001875.2	11038431	Orgyia pseudotsugata MNPV	153
NC_011588.1	213159268	Oryctes rhinoceros virus	17
NC_013288.1	260665870	Ostreococcus tauri virus 1	683
NC_007646.1	83642839	Ovine herpesvirus 2	118
NC_003521.1	20026600	Panine herpesvirus 2	133
NC_007653.1	83722567	Papiine herpesvirus 2	1140
NC_000852.5	340025671	Paramecium bursaria Chlorella virus 1	1217
NC_009899.1	157953191	Paramecium bursaria Chlorella virus AR158	534
NC_008603.1	118496614	Paramecium bursaria Chlorella virus FR483	322
NC_009898.1	157952304	Paramecium bursaria Chlorella virus NY2A	452
NC_007218.1	71658845	Penaeus merguiensis densovirus	41
NC_009514.1	148609382	Phage cdtI	263
NC_010392.1	169257208	Phage Gifsy-1	172
NC_010393.1	169257267	Phage Gifsy-2	147
NC_006938.1	62327168	Phage phiJL001	301
NC_004062.1	21686665	Phthorimaea operculella granulovirus	72
NC_013797.1	288804639	Pieris rapae granulovirus	18
NC_002593.1	11068003	Plutella xylostella granulovirus	49
NC_008349.1	114680053	Plutella xylostella multiple nucleopolyhedrovirus	13
NC_005869.1	46852402	Porcine adenovirus A	55
NC_006884.2	312281391	Prochlorococcus phage P-SSM4	146
NC_009541.1	148727082	Propionibacterium phage PA6	658
NC_013772.1	285002275	Pseudaletia unipuncta granulovirus	45
NC_000867.1	9632857	Pseudoalteromonas phage PM2	120
NC_013804.1	288887367	Pseudocowpox virus	261
NC_010821.1	189490161	Pseudomonas phage 201phi2-1	563
NC_007806.1	89152531	Pseudomonas phage 73	4610
NC_006548.1	56692568	Pseudomonas phage B3	70
NC_002484.1	9635581	Pseudomonas phage D3	223
NC_007623.1	82700933	Pseudomonas phage EL	178
NC_007805.1	89152530	Pseudomonas phage F10	604
NC_006552.1	56692908	Pseudomonas phage F116	1024
NC_007810.1	89158250	Pseudomonas phage F8	37
NC_004665.1	29366701	Pseudomonas phage gh-1	20
NC_011165.1	197261329	Pseudomonas phage LBL3	47
NC_013692.1	282598847	Pseudomonas phage LIT1	19
NC_010325.1	167600373	Pseudomonas phage LUZ24	696
NC_013691.1	282599392	Pseudomonas phage LUZ7	44
NC_007809.1	89155211	Pseudomonas phage M6	59
NC_009818.1	157834972	Pseudomonas phage MP22	53
NC_011613.1	215479976	Pseudomonas phage MP29	49
NC_011611.1	215479924	Pseudomonas phage MP38	42
NC_007808.1	89152533	Pseudomonas phage PA11	30
NC_011373.1	209552419	Pseudomonas phage PAJU2	286
NC_004466.2	40549402	Pseudomonas phage PaP3	10
NC_011810.1	219523869	Pseudomonas phage PB1	28
NC_013638.1	281306659	Pseudomonas phage phi-2	390
NC_003278.1	17313217	Pseudomonas phage phiCTX	737
NC_012418.1	225626323	Pseudomonas phage phikF77	20
NC_004629.1	29134936	Pseudomonas phage phiKZ	64
NC_011107.1	195546701	Pseudomonas phage PT2	18
NC_011756.1	218457801	Pseudomonas phage SN	76
NC_010116.1	162135082	Pseudomonas phage YuA	295
NC_005264.1	38638196	Psittacid herpesvirus 1	17
NC_004323.1	23577820	Rachiplusia ou MNPV	12
NC_009382.1	145708074	Ralstonia phage phiRSA1	173
NC_011201.1	197935853	Ralstonia phage RSB1	238
NC_010811.2	269838879	Ralstonia phage RSL1	561
NC_011399.1	209901313	Ralstonia phage RSM3	228
NC_008575.1	118430711	Ralstonia phage RSS1	20
NC_008211.1	109638461	Ranid herpesvirus 1	24
NC_008210.1	109638594	Ranid herpesvirus 2	55
NC_006934.1	62326506	Reticuloendotheliosis virus	11
NC_011103.1	195546530	Rhizobium phage 16-3	518
NC_004735.1	30027774	Rhodothermus phage RM378	1970
NC_002519.1	9964607	Roseobacter phage SIO1	35
NC_012697.1	237651540	Roseophage DSS3P2	187
NC_012696.1	237651460	Roseophage EE36P1	38
NC_001350.1	9625955	Saimiriine herpesvirus 2	1523
NC_011802.1	219681191	Salmonella enterica bacteriophage SE1	49
NC_013059.1	255252682	Salmonella phage c341	422
NC_010495.1	170676276	Salmonella phage E1	258
NC_011976.1	221328618	Salmonella phage epsilon34	190
NC_010391.1	169257155	Salmonella phage Fels-1	197
NC_009232.1	134288562	Salmonella phage SETP3	278
NC_014900.1	318065901	Salmonella phage ST160	368
NC_004313.1	23505445	Salmonella phage ST64B	122
NC_013693.1	282599175	Shigella phage phiSboM-AG3	523
NC_003225.1	17158105	Shrimp white spot syndrome virus	57
NC_006879.1	61602086	Simian adenovirus 1	11
NC_006144.1	51518815	Simian adenovirus 3	19
NC_006549.1	56692637	Singapore grouper iridovirus	124
NC_003324.1	18071213	Sinorhizobium phage PBC5	467
NC_007902.1	89885981	Sodalis phage phiSG1	482
NC_013600.1	273810554	Sodalis phage SO-1	276
NC_009987.1	160688402	Spiroplasma kunkelii virus SkV1_CR2-3x	36
NC_003793.1	20514675	Spiroplasma phage 1-C74	10
NC_003438.1	19387568	Spiroplasma phage 4	8898
NC_002169.1	9634221	Spodoptera exigua MNPV	77
NC_008361.1	115298502	Spodoptera frugiperda ascovirus 1a	20
NC_009503.1	148368821	Spodoptera litura granulovirus	143
NC_003102.1	15617474	Spodoptera litura NPV	56
NC_011616.1	215401395	Spodoptera litura nucleopolyhedrovirus II	16
NC_007047.1	66395215	Staphylococcus phage 187	351
NC_007051.1	66395450	Staphylococcus phage 2638A	2091
NC_007061.1	66396191	Staphylococcus phage 29	58
NC_007055.1	66395729	Staphylococcus phage 37	405
NC_007053.1	66395588	Staphylococcus phage 3A	132
NC_007052.1	66395508	Staphylococcus phage 42e	675
NC_007054.1	66395656	Staphylococcus phage 47	553
NC_007062.1	66396267	Staphylococcus phage 52A	40
NC_007048.1	66395293	Staphylococcus phage 69	12
NC_007059.1	66396040	Staphylococcus phage 71	30
NC_005356.1	41189515	Staphylococcus phage 77	13
NC_009526.1	148717842	Staphylococcus phage 80alpha	433
NC_007063.1	66396333	Staphylococcus phage 88	355
NC_007064.1	66396406	Staphylococcus phage 92	78
NC_008722.1	119953678	Staphylococcus phage CNPH82	120
NC_007056.1	66395807	Staphylococcus phage EW	465
NC_007066.1	66394949	Staphylococcus phage G1	690
NC_005880.1	48696391	Staphylococcus phage K	20
NC_013195.1	257136356	Staphylococcus phage P954	350
NC_008723.1	119967833	Staphylococcus phage PH15	561
NC_011344.1	209363552	Staphylococcus phage phi2958PVL	1831
NC_003288.1	17426228	Staphylococcus phage phiETA	28
NC_008798.1	122891714	Staphylococcus phage phiETA2	11
NC_008799.1	122891784	Staphylococcus phage phiETA3	396
NC_010147.1	162290107	Staphylococcus phage phiMR11	415
NC_010808.1	189427122	Staphylococcus phage phiMR25	520
NC_008583.1	118430724	Staphylococcus phage phiNM1	14
NC_008617.1	118725053	Staphylococcus phage phiNM3	193
NC_008689.1	119443652	Staphylococcus phage phiPVL108	199
NC_012784.1	239507361	Staphylococcus phage phiPVL-CN125	359
NC_011612.1	215401108	Staphylococcus phage phiSauS-IPLA35	3154
NC_011614.1	215401171	Staphylococcus phage phiSauS-IPLA88	243
NC_002661.2	47073736	Staphylococcus phage phiSLT	49
NC_007045.1	66395164	Staphylococcus phage PT1028	163
NC_007058.1	66395965	Staphylococcus phage ROSA	267
NC_014460.1	304443238	Staphylococcus phage SAP-26	113
NC_007021.1	66391255	Staphylococcus phage Twort	938
NC_007065.1	66394670	Staphylococcus phage X2	599
NC_004617.1	29028667	Staphylococcus prophage phi 13	26
NC_004740.1	30043925	Staphylococcus prophage phiN315	20
NC_002486.1	9635677	Staphylococcus prophage phiPV83	425
NC_002321.1	9635165	Staphylococcus prophage PVL	16
NC_009761.2	157102936	Staphylococcus prophage tp310-1	360
NC_009762.2	157102937	Staphylococcus prophage tp310-2	1439
NC_009763.2	157102938	Staphylococcus prophage tp310-3	16
NC_011589.1	213163898	Stenotrophomonas phage S1	521
NC_007019.1	66391759	Streptococcus phage 2972	56
NC_012753.1	238801880	Streptococcus phage 5093	544
NC_002185.1	9634626	Streptococcus phage 7201	296
NC_010353.1	168229273	Streptococcus phage 858	213
NC_013645.1	281416385	Streptococcus phage Abc2	388
NC_013598.1	273809728	Streptococcus phage ALQ13.2	546
NC_004814.1	31072008	Streptococcus phage C1	21
NC_001825.1	9629524	Streptococcus phage Cp-1	1250
NC_002072.2	29165635	Streptococcus phage DT1	39
NC_012884.1	242345571	Streptococcus phage M102	442
NC_004303.1	23455848	Streptococcus phage O1205	420
NC_009819.1	157311135	Streptococcus phage P9	5803
NC_012756.1	238821317	Streptococcus phage PH10	1880
NC_010945.1	190151415	Streptococcus phage PH15	2046
NC_009018.1	126011062	Streptococcus phage phi3396	343
NC_002214.1	9634983	Streptococcus phage Sfi11	213
NC_000871.1	9632893	Streptococcus phage Sfi19	26
NC_000872.1	9632937	Streptococcus phage Sfi21	188
NC_004996.1	32469420	Streptococcus phage SM1	828
NC_008721.1	119953745	Streptococcus phage SMP	1054
NC_004584.1	28876145	Streptococcus prophage 315.1	654
NC_004585.1	28876202	Streptococcus prophage 315.2	237
NC_004587.1	28876316	Streptococcus prophage 315.4	1087
NC_004588.1	28876381	Streptococcus prophage 315.5	3499
NC_004589.1	28876437	Streptococcus prophage 315.6	724
NC_005294.1	39653674	Streptococcus prophage EJ-1	6299
NC_003050.2	26553442	Streptococcus prophage MM1	2085
NC_004586.1	28876263	Streptococcus pyogenes phage 315.3	579
NC_007967.1	93007408	Streptomyces phage mu1/6	520
NC_004664.2	40806958	Streptomyces phage phiBT1	183
NC_001978.2	40807285	Streptomyces phage phiC31	97
NC_014229.1	298103485	Streptomyces phage phiSASD1	124
NC_005345.2	53869480	Streptomyces phage VWB	319
NC_004914.2	302393080	Stx2 converting phage II	102
NC_011357.1	209447126	Stx2-converting phage 1717	520
NC_008464.1	116221992	Stx2-converting phage 86	54
NC_006151.1	51557483	Suid herpesvirus 1	874
NC_003214.2	158267608	Sulfolobus islandicus filamentous virus	687
NC_004086.1	22122273	Sulfolobus islandicus rod-shaped virus 2	11
NC_006268.1	51980126	Sulfolobus virus STSV1	273
NC_003389.1	18640086	Swinepox virus	49
NC_003390.1	18640469	Synechococcus phage P60	126
NC_006820.1	58532811	Synechococcus phage S-PM2	320
NC_013085.1	255928922	Synechococcus phage S-RSM4	929
NC_008296.2	162290187	Synechococcus phage syn9	1409
NC_009888.1	157939619	Tanapox virus	49
NC_004450.1	27228718	Taro bacilliform virus	14
NC_008291.1	113195177	Taterapox virus	144
NC_003157.4	18034800	Temperate phage phiNIH1.1	13
NC_009990.1	160700594	Thalassomonas phage BA3	94
NC_004462.2	227811306	Thermus phage IN93	149
NC_009803.1	157265294	Thermus phage P23-45	30
NC_013197.1	257136433	Thermus phage P23-77	11
NC_009804.1	157265412	Thermus phage P74-26	315
NC_008584.1	118197620	Thermus phage phiYS40	348
NC_014090.1	295441881	Torque teno mini virus 4	12
NC_004453.1	27228471	Tree shrew adenovirus	13
NC_008518.1	116326687	Trichoplusia ni ascovirus 2c	81
NC_007383.1	74229684	Trichoplusia ni SNPV	234
NC_002794.1	14250967	Tupaiid herpesvirus 1	381
NC_010275.1	165970234	Vibrio phage kappa	33
NC_005083.2	91214232	Vibrio phage KVP40	2435
NC_013651.1	281416165	Vibrio phage N4	19
NC_004456.1	27311175	Vibrio phage VHML	3016
NC_005891.1	48696682	Vibrio phage VP5	1560
NC_009016.1	126010846	Vibrio phage VP882	530
NC_007149.1	68299727	Vibriophage VP4	10
NC_007709.1	84662593	Xanthomonas phage OP1	726
NC_007710.1	84662653	Xanthomonas phage OP2	1314
NC_012742.1	238695587	Xanthomonas phage phiL7	387
NC_009543.1	148727181	Xanthomonas phage Xop411	29
NC_004902.1	32128412	Xanthomonas phage Xp10	28
NC_007024.1	66392052	Xanthomonas phage Xp15	356
NC_002331.1	9635250	Xestia c-nigrum granulovirus	48
NC_013599.1	273810419	Xylella phage Xfas53	477
NC_005179.1	38229169	Yaba monkey tumor virus	12
NC_004777.1	30387453	Yersinia pestis phage phiA1122	16
NC_004745.1	30065704	Yersinia phage L-413C	900
NC_005069.1	33770508	Yersinia phage PY54	207
